# Supplementary material for: Changes of upper ocean disturbance caused by tropical cyclones in the Western North Pacific main development region (1993–2021)
Source: PLoS One. 2025 Apr 24;20(4):e0320143. doi: 10.1371/journal.pone.0320143 (PMC12021217; doi:10.1371/journal.pone.0320143)
Supplement: S2 Data — (ZIP) [file pone.0320143.s002.zip]

Archive with 4 entries (3 files):
- Argo float and UOD index data/
- Argo float and UOD index data/Argo data.nc
- Argo float and UOD index data/Corr_nino.m
- Argo float and UOD index data/UOD index.xlsx
