# Supplementary material for: Changes of upper ocean disturbance caused by tropical cyclones in the Western North Pacific main development region (1993–2021)
Source: PLoS One. 2025 Apr 24;20(4):e0320143. doi: 10.1371/journal.pone.0320143 (PMC12021217; doi:10.1371/journal.pone.0320143)
Supplement: S2 Data — (ZIP) [file pone.0320143.s002.zip › Argo float and UOD index data/Corr_nino.m]

clear;
close all;
clc

nino34 = [0.186666667000000,0.571666667000000,-0.633333333000000,-0.400000000000000,1.90666666700000,-1.14000000000000,-1.24666666700000,-0.660000000000000,-0.165000000000000,1.02333333300000,0.200000000000000,0.596666667000000,-0.155000000000000,0.435000000000000,-0.950000000000000,-0.361666667000000,0.730000000000000,-1.34666666700000,-0.750000000000000,0.256666667000000,-0.285000000000000,0.270000000000000,1.97666666700000,-0.528333333000000,-0.255000000000000,0.420000000000000,0.311666667000000,-0.790000000000000,-0.605000000000000];
yr = (1993:2021);
uod_yr =[3.74467000000000,5.51626000000000,2.24026000000000,3.88851000000000,5.44099000000000,0.589700000000000,0.838080000000000,1.77714000000000,2.67255000000000,4.16510000000000,4.35547000000000,6.34035000000000,4.28885000000000,3.61636000000000,2.49086000000000,1.74487000000000,3.32556000000000,1.40263000000000,2.98168000000000,3.52094000000000,3.32464000000000,4.11511000000000,6.99865000000000,2.72624000000000,1.73871000000000,4.96353000000000,5.09186000000000,1.96412000000000,4.13647000000000];

[rho,pval] = corr(uod_yr',nino34');

figure('color','white'); 
yyaxis left
plot(yr,uod_yr,'color','k','linewidth',1.5); hold on
ylabel("UOD index"); 
set(gca,'Ylim',[0 8],'YColor','k','Xlim',[1993 2021]) 
yyaxis right
plot(yr,nino34,'color','b','linewidth',1.5,'LineStyle','-');
xlabel("Year");
ylabel("Nino3.4");
set(gca,'Ylim',[-1.5 3],'YColor','k') 
legend('UOD index','Nino3.4','Location','northwest','Orientation','horizontal');
legend boxoff 
