# Supplementary material for: Changes of upper ocean disturbance caused by tropical cyclones in the Western North Pacific main development region (1993–2021)
Source: PLoS One. 2025 Apr 24;20(4):e0320143. doi: 10.1371/journal.pone.0320143 (PMC12021217; doi:10.1371/journal.pone.0320143)
Supplement: S2 Data — (ZIP) [file pone.0320143.s002.zip › Argo float and UOD index data/UOD index.xlsx]

## Sheet: El Niño years
Sample	TC ID	Date	Latitude (°N)	Longitude (°E)	SSW (m/s)	MSW (m/s)	EPV (m/s)	Vh (m/s)	RV (s-1)	ΔMLD (m)	ΔSST (℃)	SSC (m/s)	UOD index
94	9401	19940331	10.95	134.35	6.38175	13.5	1.90915e-05	4.73547	-6.25628e-07	9.23423	1.73612	0.382962	0.0365
95	9401	19940401	11.475	131.95	5.86792	18.75	1.85248e-05	3.08782	-6.48564e-07	-3.56632	1.6487	0.35667	0.03949
96	9401	19940402	11.45	129.575	8.40407	20	3.19341e-05	3.17079	4.98656e-07	-0.842968	1.41302	0.379513	0.0423
97	9401	19940403	10.6667	127.633	8.47827	25	5.56387e-05	3.04338	2.06691e-06	10.3691	1.30646	0.422151	0.04711
98	9402	19940511	11.7	140.5	6.74966	15	2.03696e-05	6.14059	-3.76831e-07	-0.290943	1.86148	0.304813	0.03582
99	9402	19940512	12.4	137.925	6.01203	15	3.05815e-05	5.13196	1.32782e-06	-8.90309	1.84006	0.24054	0.03557
100	9402	19940513	14.675	135.45	7.42871	18.75	3.65596e-05	3.361	2.59561e-06	-11.9353	1.81314	0.223126	0.03974
101	9402	19940514	17.275	135.9	7.41796	26.25	3.0033e-05	4.6845	2.83061e-06	-0.442412	1.48189	0.332828	0.04468
102	9402	19940515	20.9	137.625	6.48208	35	2.5909e-05	5.5483	-8.01058e-07	0.203457	3.11106	0.169422	0.04817
103	9406	19940707	13.8	130.725	10.3823	15	8.67467e-06	4.49943	1.19297e-06	-8.39789	1.82304	0.116192	0.03339
104	9406	19940708	16.45	128.85	7.63014	25	2.8464e-05	4.28143	5.82528e-07	-9.20297	1.03931	0.168645	0.03624
105	9408	19940714	11.6667	128	5.71224	15	2.34367e-05	10.8176	2.0494e-06	-7.13523	1.36594	0.282855	0.03238
106	9408	19940717	16.5667	128.833	6.90577	26.6667	4.31665e-05	4.60102	8.36942e-07	-12.8071	1.03264	0.225608	0.03936
107	9408	19940718	19.025	131.1	7.4638	35	3.49614e-05	5.13184	2.90163e-06	-10.7225	2.41017	0.349164	0.05496
108	9408	19940719	21.7	133.1	6.62677	48.3333	2.86966e-05	4.90954	3.96367e-06	-0.151268	3.07417	0.36037	0.06505
109	9412	19940726	15.4	128.867	5.95495	15	2.75401e-05	3.80397	6.50449e-07	-26.4284	1.2086	0.306056	0.03621
110	9412	19940727	16	127.4	6.76734	15	3.30776e-05	10.9387	2.73764e-06	-11.832	1.12467	0.248389	0.03183
111	9412	19940728	18.1	127	6.51662	15	2.38299e-05	4.25062	1.74016e-09	-8.55764	1.51529	0.157475	0.03109
112	9412	19940729	20.1	128.25	5.20985	20	1.93721e-05	5.43847	-1.17539e-06	4.51191	2.5988	0.334562	0.04139
113	9412	19940730	22.7	129	4.89156	20	1.61397e-05	19.626	-1.50227e-07	-1.85553	2.94313	0.340218	0.03782
114	9414	19940801	14.8667	143.333	3.20136	12	6.98115e-06	3.7538	9.12701e-08	-7.80977	1.87293	0.171622	0.02911
115	9414	19940802	15.25	140.9	5.65014	15	1.6143e-05	2.82028	-1.70786e-06	-16.5286	1.92731	0.188668	0.03328
116	9414	19940803	15.425	138.525	8.09813	23.75	6.60563e-05	4.36205	3.80815e-06	-13.5376	2.22374	0.188817	0.04503
117	9414	19940804	15.15	134.55	12.3088	35	0.00012058	5.07378	-1.01661e-06	-0.378567	1.75343	0.338658	0.05453
118	9414	19940805	16.1	130.325	15.7525	48.75	0.000240244	6.58168	3.67159e-06	2.9533	1.72674	0.431471	0.0732
119	9414	19940806	17.5	127.3	15.5429	50	0.000260539	5.99099	3.43287e-06	8.81146	1.52296	0.551112	0.0772
120	9417	19940813	17.4	148	3.73503	12	1.07968e-05	4.9446	-8.97227e-07	-0.611642	2.57771	0.229178	0.0329
121	9417	19940814	17.675	145.425	5.10582	15	2.14804e-05	5.39835	1.37055e-06	3.76978	2.84864	0.183077	0.03626
122	9417	19940815	18.3	141.15	6.28031	18.75	2.88312e-05	4.25823	2.67035e-06	-0.597654	3.28171	0.252035	0.04499
123	9417	19940816	17.75	137.825	7.64142	28.75	4.11777e-05	5.11511	8.33304e-07	4.42722	2.51952	0.305909	0.04855
124	9417	19940817	18.25	133.575	9.44003	36.25	6.20801e-05	5.01729	4.72317e-06	7.73899	1.96469	0.435157	0.05845
125	9417	19940818	19.875	130.225	8.00448	42.5	4.2951e-05	4.94308	8.25507e-07	4.17669	2.41645	0.165776	0.05169
126	9417	19940819	21.5	127.5	7.40985	52.5	4.16872e-05	5.69848	-1.5136e-07	-3.71203	3.30535	0.24492	0.06306
127	9418	19940821	22.6	157.3	1.84593	10	-2.13039e-08	5.69848	-4.78192e-07	4.29114	3.37348	0.232861	0.03345
128	9418	19940828	22.3667	143.1	8.90189	18.3333	9.44368e-06	6.0608	1.80278e-07	-2.85846	5.01098	0.342112	0.05399
129	9418	19940829	21.625	138.65	10.0747	15	1.85733e-05	7.07658	-4.99506e-06	3.75017	3.69213	0.472718	0.04772
130	9418	19940830	22.025	132.4	7.8473	22.5	2.13949e-05	8.03093	3.54824e-06	6.1898	3.10155	0.277885	0.04629
131	9418	19940831	22.3	128.1	7.66269	30	3.07474e-05	9.55815	-4.02155e-06	5.2255	3.29266	0.307712	0.04756
132	9424	19940906	13.75	132	2.92994	12	8.37118e-06	5.07029	1.3068e-06	-8.46754	1.99758	0.186892	0.03024
133	9424	19940907	14.95	130.025	5.06938	15	1.47712e-05	3.39307	-1.66355e-07	-5.3675	1.71067	0.247061	0.03375
134	9424	19940908	16.2667	128.233	5.81926	18.3333	1.31828e-05	3.82311	1.46216e-06	-3.03596	1.05806	0.438864	0.04005
135	9425	19940911	10.25	159.05	6.754	15	5.44817e-05	5.71831	2.20132e-06	-3.90713	2.13419	0.215065	0.03718
136	9425	19940912	11.85	157.05	4.07177	22.5	1.72834e-05	3.33819	1.86789e-06	-6.10927	2.27244	0.315927	0.04345
137	9425	19940913	13.7	158	6.28571	26.25	3.61902e-05	3.14912	8.41508e-07	-0.738548	2.81344	0.14001	0.04323
138	9425	19940914	15.825	159.325	8.73031	40	5.08123e-05	4.23312	3.03894e-06	-1.35717	2.77063	0.212304	0.05599
139	9425	19940915	19.675	159.5	11.9933	52.5	8.40504e-05	6.45973	8.86922e-07	-8.58918	2.95656	0.25724	0.06669
140	9425	19940916	22.8	158.4	11.1942	60	7.82946e-05	7.45582	9.58269e-07	-0.577785	3.83691	0.475881	0.08029
141	9426	19940915	14.725	143.625	5.88556	12.75	2.23533e-05	5.66539	8.81657e-07	-5.52221	1.82312	0.116725	0.02911
142	9426	19940916	14.85	148.4	9.04551	18.75	3.87721e-05	6.36231	-5.53931e-07	4.61645	2.04983	0.234217	0.03789
143	9426	19940917	17.625	154.2	8.13046	20	1.633e-05	9.63854	8.56046e-07	-3.62301	2.6198	0.158092	0.0373
144	9426	19940918	21.7667	155.967	6.79456	20	1.41188e-05	4.95248	-3.78826e-06	3.29505	2.96046	0.244642	0.03953
145	9427	19940917	13.7333	136.267	6.18916	14	1.04751e-05	6.79161	3.49849e-07	9.79851	1.85669	0.212919	0.03102
146	9427	19940918	12.475	140.375	7.37508	15	1.70229e-05	4.96478	-8.87965e-08	-3.18722	1.95325	0.330248	0.03816
147	9427	19940919	13.075	142.5	4.9683	17.5	1.81321e-05	3.85763	-4.34364e-07	-11.1194	1.70253	0.326831	0.03783
148	9427	19940920	16.05	141.95	5.44276	21.25	1.85113e-05	4.89643	-6.39574e-07	-4.75156	2.16844	0.152094	0.03557
149	9427	19940921	18.575	140.975	6.05584	26.25	2.63943e-05	3.93855	5.41105e-07	-6.55963	3.41248	0.170531	0.04625
150	9427	19940922	17.675	138.475	7.56446	30	2.4756e-05	2.3032	6.59166e-07	4.77832	2.63771	0.20607	0.04697
151	9427	19940923	17.7	137.825	7.28603	37.5	4.38548e-05	2.58002	-3.11656e-07	-7.18112	2.51286	0.203383	0.05123
152	9427	19940924	19.3	136.825	7.96443	51.25	4.35026e-05	1.8504	-2.27271e-06	-5.15424	2.81428	0.220577	0.0603
153	9427	19940925	21	136.45	8.43963	55	5.60864e-05	3.31258	3.78564e-06	-8.5228	3.60676	0.48762	0.07843
154	9427	19940926	22.5	135.6	8.60179	55	5.19166e-05	3.89343	5.67773e-06	-11.5569	4.26264	0.263515	0.07499
155	9429	19940923	19	154	10.9911	12	1.18391e-05	5.21627	2.57358e-06	-6.3686	2.86874	0.20628	0.03998
156	9429	19940924	21.375	154.425	6.28756	15	2.47319e-05	6.02499	-3.43381e-06	-7.42326	3.1228	0.216321	0.03704
157	9430	19941002	11.9	158.75	4.05086	12	7.56543e-06	12.4316	7.75626e-07	8.25678	2.4081	0.254026	0.03025
158	9430	19941003	10.925	153.125	2.54737	18.75	7.99566e-06	7.79515	1.77924e-06	3.01052	1.3682	0.374732	0.03556
159	9430	19941004	11.45	146.825	4.65413	23.75	1.59934e-05	8.0109	-3.79818e-07	3.00629	1.00661	0.180618	0.03064
160	9430	19941005	12.7	140.275	6.58023	26.25	4.5723e-05	9.22961	2.14682e-06	7.8352	1.96964	0.243782	0.04105
161	9430	19941006	14.675	133.775	8.43713	35	6.23426e-05	8.1016	-3.66727e-08	10.4833	1.91866	0.277669	0.04756
162	9430	19941007	16.9333	128.567	11.19	45	9.31492e-05	7.16009	2.38821e-06	-4.05748	1.10629	0.366516	0.05809
163	9431	19941016	15.2	145.325	4.26898	10	8.13726e-06	8.92592	-1.0311e-06	-0.841652	1.98404	0.191859	0.02645
164	9431	19941017	16.225	139.325	5.33744	16.25	1.24998e-05	6.5127	1.93278e-06	-1.73865	2.30813	0.19732	0.03516
165	9431	19941018	15.525	133.8	7.7	23.75	2.33501e-05	6.97907	-2.01217e-06	-5.34153	1.85816	0.324556	0.04111
166	9431	19941019	15.5333	128.867	10.4388	31.6667	2.85637e-05	6.31223	-8.72621e-07	7.91203	1.19116	0.323179	0.04446
167	9432	19941016	11.4	158.7	4.09472	15	1.08415e-05	11.092	6.79987e-07	-3.42433	2.29428	0.251324	0.03283
168	9432	19941017	13.325	154.125	8.0024	15	1.20387e-05	7.80537	2.51415e-06	4.30014	2.28125	0.325016	0.03941
169	9432	19941018	14.275	148.375	6.63644	18.75	2.06869e-05	7.68634	-1.25027e-06	7.63678	2.01752	0.267878	0.03565
170	9432	19941019	14.775	142.725	5.78351	26.25	3.56238e-05	7.26528	1.07932e-06	6.20861	1.8809	0.107416	0.03573
171	9432	19941020	16.075	136.775	6.09395	35	3.45167e-05	6.53221	-3.21611e-06	-6.49499	1.8424	0.214996	0.04286
172	9432	19941021	17.475	132.65	6.9091	40	3.87931e-05	3.61784	3.86277e-06	-2.20941	2.00317	0.236085	0.05277
173	9432	19941022	18.425	131.3	8.78378	40	5.07488e-05	1.4456	-1.92128e-06	-2.2465	2.20569	0.344423	0.05622
174	9432	19941023	18.55	130.225	9.91935	45	7.50822e-05	1.22519	-1.68367e-06	-10.5482	1.99271	0.258809	0.05764
175	9432	19941024	17.425	129.7	10.8991	45	0.00011447	2.27908	3.33564e-06	-8.52478	1.29791	0.469372	0.06575
176	9432	19941025	16	129.45	13.5506	45	0.00019527	1.58513	6.23996e-06	2.66935	1.24365	0.484622	0.07153
177	9432	19941026	15.25	128.85	14.4804	40	0.000166089	2.13002	5.23128e-06	-0.933103	1.2238	0.428382	0.06574
178	9432	19941027	16.1	129.7	13.4062	32.5	0.000180775	3.49746	1.07512e-05	-1.2822	1.30872	0.550046	0.06837
179	9432	19941028	18.475	130.95	10.7035	26.25	0.000104631	2.92699	1.75307e-06	0.136168	2.17213	0.279551	0.05047
180	9432	19941029	20.8	132.075	9.44834	25	7.46902e-05	5.76422	2.22876e-06	-17.2607	2.36733	0.288316	0.04943
181	9432	19941030	23	134.4	8.18978	25	4.49864e-05	8.41186	4.11123e-06	-14.5266	4.10089	0.257645	0.05399
182	9433	19941021	14.6333	159	8.28092	23.3333	1.2332e-05	4.0617	-1.43912e-06	1.7922	2.99371	0.232408	0.04382
183	9433	19941022	16	156.05	9.12847	31.25	9.85063e-06	5.85156	1.71323e-06	3.91476	2.71121	0.228079	0.04829
184	9433	19941023	16.825	151.45	6.95113	42.5	2.08495e-05	5.36724	7.98079e-07	0.316047	2.41058	0.180969	0.05086
185	9433	19941024	15.925	148	5.33872	45	2.66976e-05	2.34299	1.68321e-06	14.5581	2.2697	0.126266	0.04996
186	9433	19941025	16.025	147.4	9.11095	45	9.9986e-05	2.4785	2.8623e-06	-9.12085	2.34927	0.256401	0.06151
187	9433	19941026	18.525	149.1	10.7883	40	0.000128941	4.25261	2.77683e-06	-7.05502	2.55806	0.219429	0.0594
188	9433	19941027	20.8	150.725	12.8593	40	0.000134116	3.55722	5.14879e-07	-9.9768	3.96652	0.278424	0.06798
189	9433	19941028	22.65	151.55	10.3133	40	8.05258e-05	2.6072	2.92124e-06	-4.2763	5.01674	0.303833	0.07146
190	9435	19941030	11.3	159.2	7.83794	15	1.82582e-05	7.85991	9.95311e-07	2.56175	2.39363	0.25447	0.03692
191	9435	19941031	10.4	155.125	7.86083	16.25	2.27873e-05	5.70443	4.36119e-07	2.85422	1.54654	0.350364	0.03782
192	9435	19941101	10.025	151.25	5.39598	25	4.00091e-05	4.63366	2.69021e-06	10.2529	0.718163	0.272767	0.03707
193	9435	19941102	12.725	148.525	6.70241	30	4.7395e-05	6.38478	-1.74731e-07	34.9405	1.95342	0.411079	0.04666
194	9435	19941103	16.625	145.275	8.75922	40	6.51742e-05	6.15644	-2.10646e-06	8.21669	2.41177	0.170606	0.0491
195	9435	19941104	18.4	140.775	8.78079	52.5	6.23049e-05	6.30108	1.74745e-06	8.49697	3.39786	0.263292	0.06557
196	9435	19941105	20.45	135.925	11.9032	58.75	9.25426e-05	6.73494	3.13453e-07	19.8423	3.55877	0.219146	0.06941
197	9435	19941106	22.7	133.7	11.577	55	0.000105041	5.00131	4.68443e-06	-10.211	3.74583	0.454081	0.08136
198	9436	19941215	7	147	11.1956	15	4.24576e-05	4.21773	1.98423e-06	-0.0847194	0.686206	0.344708	0.03754
199	9436	19941216	7.675	144.575	10.4178	15	2.59856e-05	6.02124	1.53482e-06	4.43896	1.07781	0.423419	0.03945
200	9436	19941217	9.15	140.175	12.3347	20	1.80959e-05	5.12991	-2.51417e-08	12.6178	1.85271	0.260143	0.04006
201	9436	19941218	10.475	136.75	12.9292	27.5	5.29778e-05	4.20515	-4.75889e-07	15.9307	1.71516	0.544717	0.05443
202	9436	19941219	11.325	133.275	12.4548	35	5.58969e-05	5.34841	1.19126e-06	5.65361	1.83501	0.402426	0.0556
203	9436	19941220	11.2	129.1	11.3299	42.5	3.64475e-05	5.45903	-1.6175e-07	5.64619	1.39057	0.521685	0.05966
204	9437	19941219	7.4	159.8	11.4336	20	0.000237639	6.22843	2.96648e-06	-4.77752	1.15083	0.260868	0.04651
205	9437	19941220	10.2	159.225	10.3468	20	0.000125654	6.30133	2.18706e-06	13.4387	2.15914	0.357503	0.04783
206	9437	19941221	13	154.925	10.5365	20	7.35943e-05	8.08429	1.87825e-06	22.2025	2.26041	0.306097	0.04338
207	9437	19941222	14.85	149.175	7.46551	25	5.54211e-05	5.72263	6.81568e-07	47.0329	2.12108	0.264411	0.04043
208	9437	19941223	16.4	144.975	9.25217	25	6.07537e-05	6.3302	-1.06503e-06	47.0846	2.28755	0.189483	0.03864
209	9437	19941224	17.975	140.225	11.2117	23.75	3.76521e-05	6.38812	3.00423e-06	39.9302	3.13718	0.341198	0.04976
210	9437	19941225	19.55	136.175	6.89381	16.25	2.00023e-05	3.65836	-2.05016e-06	39.2295	2.97729	0.224181	0.03614
211	9437	19941226	21.5	135.233	7.39278	12	1.89282e-05	10.2688	2.15218e-06	-30.7683	4.01078	0.197034	0.04209
340	9701	19970412	7.475	157.9	7.87816	13	7.94978e-05	2.24886	2.1734e-06	-2.87449	0.911695	0.332588	0.03746
341	9701	19970413	8.675	156.85	9.47738	17.25	8.93068e-05	3.42694	3.96106e-06	1.98609	1.14905	0.365649	0.04345
342	9701	19970414	10.075	153.75	10.0222	21.5	7.45898e-05	6.1858	2.16126e-06	14.8735	1.23238	0.422463	0.04478
343	9701	19970415	10.15	148.825	6.85458	26.25	3.26554e-05	4.96371	2.3081e-06	6.64864	0.78965	0.339465	0.04075
344	9701	19970416	10.725	145.5	11.046	33	0.000141411	4.3442	2.9389e-06	2.00405	1.17717	0.313277	0.05251
345	9701	19970417	12.15	142.375	12.3692	38.75	0.000177128	4.30323	3.5959e-06	0.967744	1.64437	0.566108	0.06849
346	9701	19970418	13.425	139.625	14.2697	40	0.000264161	2.93904	3.81388e-06	-4.87581	1.99597	0.400282	0.07051
347	9701	19970419	15.1	138.05	15.5912	46.25	0.000285177	3.30404	4.28069e-06	-3.13053	2.13234	0.421836	0.07683
348	9701	19970420	17.85	137.55	16.8604	50	0.000225659	4.37011	3.49719e-06	3.58593	2.46419	0.457342	0.07888
349	9701	19970421	21	138.1	19.5171	40	0.000139457	6.33921	2.89168e-06	2.53914	3.09342	0.490649	0.07451
350	9703	19970527	11.7	156.4	8.03707	10	2.04449e-05	3.59365	-3.75749e-07	-8.43021	2.16594	0.302341	0.03661
351	9703	19970528	12.825	157.7	7.16536	10.5	3.37077e-05	3.56307	-8.18534e-10	-2.68362	2.63828	0.156684	0.03397
352	9703	19970529	15.3	159.175	8.73532	17	3.57068e-05	4.53959	1.56023e-06	3.62089	2.91932	0.230731	0.04234
353	9703	19970530	18.5	159.867	5.46459	22.6667	1.94889e-05	5.13421	4.22103e-07	5.96891	2.70536	0.176325	0.03932
354	9704	19970607	12.1	150.667	4.49243	12.3333	7.49526e-06	3.67205	1.2405e-06	-7.93958	1.99172	0.370574	0.03778
355	9704	19970608	14.1	149.9	5.45272	20.75	1.19262e-05	2.59011	-2.89186e-06	-4.48929	2.25345	0.245866	0.03814
356	9704	19970609	15.85	149.175	8.61959	38.75	2.59838e-05	2.82088	7.76934e-07	-1.13385	2.2582	0.288684	0.05389
357	9704	19970610	18.025	147.75	9.40331	48.75	3.65741e-05	4.24912	-4.55692e-07	-1.08951	2.65882	0.199285	0.05788
358	9704	19970611	20.375	144.85	6.80528	46.25	3.12763e-05	5.03074	-1.772e-06	-6.51353	3.95613	0.17151	0.05877
359	9704	19970612	22.5	142.5	8.06562	45	3.55418e-05	6.38797	5.45018e-07	0.563494	4.85785	0.412412	0.07099
360	9705	19970614	14.15	133.65	4.78457	10	2.81754e-06	1.61584	-1.74794e-06	-2.97979	1.96316	0.307085	0.03305
361	9705	19970615	14.825	133.2	3.83983	13.5	5.6979e-06	1.19748	-3.10338e-06	-5.57652	2.01228	0.242173	0.03225
362	9705	19970616	15.45	132.5	4.80479	22	1.68827e-05	1.78544	1.09877e-06	-5.38601	2.38668	0.328793	0.04465
363	9705	19970617	17.9	132.675	9.6072	33.25	4.87798e-05	5.74933	2.93916e-07	5.01913	1.84493	0.344016	0.0502
364	9705	19970618	21.5	133.65	12.1414	40	5.98682e-05	8.21577	-2.39824e-07	4.31176	3.32503	0.597387	0.06925
365	9706	19970622	13.2333	132.233	3.8175	12	1.27838e-05	0.905338	6.90488e-07	-8.74149	1.9201	0.220808	0.03309
366	9706	19970623	13.65	131.125	5.39446	14.25	2.58816e-05	2.72761	1.52484e-06	-15.8879	1.88374	0.258784	0.03702
367	9706	19970624	15.725	128.725	8.45018	15	3.06382e-05	5.27373	-1.34098e-06	-11.8884	1.15646	0.226395	0.03215
368	9706	19970625	18.2333	127.133	9.38599	20.3333	3.58886e-05	2.97844	-9.32943e-08	-5.90501	1.47796	0.426372	0.04509
369	9707	19970718	10.25	138.25	4.061	11	2.25409e-05	2.12184	2.91707e-06	-6.83072	1.86046	0.301361	0.03602
370	9707	19970719	11.95	137.525	6.85231	14.25	4.68974e-05	3.07321	1.29657e-06	-7.38378	1.88171	0.194279	0.03561
371	9707	19970720	14.1	136.175	8.71472	22.75	5.31057e-05	3.69379	1.21249e-06	-12.6421	1.86753	0.13468	0.03977
372	9707	19970721	16.15	133.9	10.4525	32.5	0.000114509	4.02232	5.26518e-06	-14.8402	1.79325	0.286312	0.05541
373	9707	19970722	18.025	132.2	12.6638	47.5	0.000168981	2.28356	5.22519e-06	-7.91441	1.92279	0.321214	0.06899
374	9707	19970723	20.225	131.95	13.8792	53.75	0.000194716	4.3028	3.65635e-06	2.50877	2.25513	0.367443	0.07458
375	9707	19970724	22.4	132.4	13.0263	50	0.000152363	5.32345	2.91733e-07	1.32512	3.31244	0.591187	0.08007
376	9709	19970731	13.475	135.5	8.77216	17.75	6.94527e-05	1.88636	2.04701e-06	3.17876	1.89256	0.320019	0.04383
377	9709	19970801	13.625	134.575	8.2026	22.75	5.92893e-05	2.31295	2.01585e-06	-6.81766	1.94393	0.267965	0.04501
378	9709	19970802	14.075	132.4	9.69103	30	5.81037e-05	2.40647	2.13435e-06	1.14524	2.05741	0.353461	0.0527
379	9709	19970803	15.325	130.675	9.57354	30	6.7165e-05	4.53389	3.4041e-08	-13.2726	2.01609	0.167125	0.04557
380	9709	19970804	18.3	128.3	7.95011	33	4.29517e-05	4.7093	2.68816e-08	-23.9719	1.34269	0.480057	0.05344
381	9709	19970805	20.1	127	8.56267	35	5.69947e-05	5.21236	-2.51471e-06	-16.1252	2.49833	0.451781	0.05726
382	9711	19970808	12.325	157.75	3.80333	10.5	9.95256e-06	5.57628	2.00937e-08	-9.3702	2.51033	0.156396	0.03027
383	9711	19970809	14.65	155.125	5.07682	16.25	1.8524e-05	2.84917	2.26557e-07	-10.5358	2.6958	0.206382	0.03835
384	9711	19970810	15.825	152.35	5.23003	27.75	2.13055e-05	4.7504	6.86088e-07	-10.3771	2.45824	0.145905	0.04151
385	9711	19970811	16.55	149.05	6.84275	38.25	3.6189e-05	3.83336	1.48464e-06	-10.2038	2.34006	0.360298	0.05623
386	9711	19970812	17.9	145.475	5.71563	56.25	2.84365e-05	5.29194	2.1687e-06	-3.64871	2.9276	0.322495	0.06617
387	9711	19970813	19.775	141.775	6.05592	58.75	2.66177e-05	5.3901	-2.0895e-07	-1.00059	3.95223	0.205349	0.06673
388	9711	19970814	21.775	138.15	8.79656	47.5	4.9082e-05	5.16489	3.14381e-06	-4.11814	3.50259	0.344459	0.06756
389	9711	19970815	22.85	135.35	8.83841	45	5.19691e-05	3.66455	9.94825e-08	-8.63764	4.30877	0.28687	0.06705
390	9714	19970821	13.675	131.55	9.33309	14.25	3.3158e-05	1.84482	2.06976e-06	-2.77104	1.95862	0.271373	0.04008
391	9714	19970822	15.05	131.625	7.55441	22.5	5.10171e-05	1.72786	2.613e-07	-6.10079	2.39413	0.217792	0.0437
392	9714	19970823	16.2	131	7.96471	31.5	5.93967e-05	2.0524	3.41669e-06	-11.1604	2.20189	0.294201	0.05304
393	9714	19970824	17.1	129.55	8.67795	40	6.43735e-05	2.15346	2.80364e-06	-10.3082	1.17661	0.260761	0.05245
394	9714	19970825	17.6	128.125	9.39026	43.75	8.40378e-05	1.57622	6.76649e-06	-4.0641	1.28493	0.450716	0.06445
395	9714	19970826	18.1	127.35	10.2617	40	0.000100589	1.79203	6.12778e-06	-8.10833	1.47013	0.455255	0.06416
396	9715	19970827	12.3	152.2	3.08057	12	6.3966e-06	5.66128	-1.26568e-06	-16.4191	1.98678	0.258748	0.03135
397	9715	19970828	12.45	147.95	4.21983	13.5	1.2226e-05	5.35956	2.70325e-07	-15.3226	1.70341	0.137687	0.02884
398	9715	19970829	14.3	143.275	4.39673	15.75	1.88025e-05	7.54553	6.97568e-07	-17.6255	1.83015	0.10678	0.02947
399	9715	19970830	16.275	138.875	6.24097	23.25	3.13834e-05	3.52215	-3.30056e-07	2.10027	2.4259	0.185153	0.04009
400	9715	19970831	19.325	138.6	7.69587	30.25	4.61548e-05	6.3798	7.05235e-07	8.15416	2.88157	0.429946	0.05434
401	9715	19970901	22.5	139.2	11.8192	40	9.0574e-05	6.73258	-2.11549e-06	4.48698	4.38766	0.136602	0.05921
402	9716	19970908	18.1	158.7	7.86817	30	1.25928e-05	5.90422	-2.16948e-06	-4.03629	2.86181	0.244974	0.04641
403	9716	19970909	18.25	155.625	9.86769	41.25	2.11826e-05	6.54809	3.54566e-06	-0.582395	2.54396	0.238022	0.05547
404	9716	19970910	18.95	150.175	9.63568	55	4.53463e-05	6.64325	1.28874e-06	2.23299	2.90281	0.225818	0.06356
405	9716	19970911	20.025	144.775	7.50758	57.5	3.2575e-05	6.78962	-4.57715e-07	12.201	3.77609	0.33176	0.06877
406	9716	19970912	21.7667	140.133	7.45783	55	3.22143e-05	7.15911	1.67117e-06	10.1101	4.22374	0.474803	0.07515
407	9720	19971013	11.5	150	7.4645	12	1.2208e-05	7.64258	6.61706e-07	2.41804	1.61149	0.287419	0.03239
408	9720	19971014	12.1	146	5.94965	17.75	1.30147e-05	8.09699	-4.64923e-07	-0.0628173	1.4128	0.330468	0.03466
409	9720	19971015	13.625	140.525	7.31006	23.25	1.40376e-05	6.36278	1.07017e-06	4.29299	1.97363	0.334665	0.0425
410	9720	19971016	14.55	135.35	7.64867	36.25	3.01432e-05	7.00327	5.50133e-07	11.1165	1.83276	0.401097	0.05113
411	9720	19971017	14.6	130.075	7.80108	50	2.98062e-05	5.771	1.98341e-06	11.2195	1.73003	0.293823	0.05641
412	9720	19971018	14.8	127.2	8.67553	55	4.70384e-05	6.0038	7.07358e-07	6.37074	1.13946	0.282708	0.05692
413	9720	19971022	22.35	127.7	7.40985	23	3.05652e-05	5.98689	-8.8595e-07	-5.4483	3.32067	0.186037	0.04367
414	9721	19971015	13.4	159	8.11149	25.5	2.09567e-05	5.52596	-4.12882e-07	-4.23546	2.73822	0.230833	0.04449
415	9721	19971016	13.75	155.25	8.27582	38.25	4.16646e-05	6.96544	-1.05766e-07	-1.18387	2.54268	0.347915	0.05485
416	9721	19971017	14.775	149.45	6.04785	50	3.45446e-05	7.89204	1.34095e-06	-1.88277	2.15883	0.451896	0.06221
417	9721	19971018	16.75	143.825	7.22872	55	4.33033e-05	6.66648	1.51679e-06	-2.47683	2.22165	0.169171	0.05774
418	9721	19971019	18.75	139.4	8.09312	55	5.56585e-05	4.93437	1.88169e-06	-5.5414	3.10705	0.261473	0.06667
419	9721	19971020	21.175	136.95	9.63072	53.75	6.80835e-05	3.88076	3.85972e-06	1.0753	3.39184	0.289402	0.07057
420	9722	19971029	6	160	6.86629	16.5	1.95694e-05	1.81073	3.00118e-06	-6.50386	0.564319	0.281845	0.03457
421	9722	19971030	7.075	159.275	11.523	23	8.05199e-05	3.84766	2.0693e-06	-1.41678	0.820888	0.273526	0.04213
422	9722	19971031	9.6	156.2	12.8863	37	0.000267091	6.64131	7.47678e-06	0.373534	1.32486	0.360556	0.06411
423	9722	19971101	12.325	151	15.3413	51.25	0.000243339	8.25029	4.87773e-06	-0.209306	2.05726	0.569099	0.08063
424	9722	19971102	14.55	145.125	15.3918	60	0.000198734	6.76428	3.49879e-06	-12.9207	1.83998	0.543272	0.08301
425	9722	19971103	15.675	140.05	14.5781	53.75	0.00023156	6.03363	3.27852e-06	-13.518	2.02079	0.433657	0.07755
426	9722	19971104	16.7	136.125	14.4079	45	0.000256984	3.75503	4.50981e-06	-11.0283	1.5808	0.439281	0.07314
427	9722	19971105	18.625	135.175	14.2453	41.25	0.000232922	3.62755	5.05836e-06	-6.92203	2.11735	0.444746	0.07269
428	9722	19971106	21.6	137.275	15.269	28.75	0.000182074	5.84011	6.61622e-07	5.97919	3.37879	0.344812	0.06227
429	9724	19971111	12	137.633	6.32665	16.6667	1.81664e-05	5.48804	-4.36161e-07	-0.491348	1.87281	0.377186	0.03911
430	9724	19971112	13.15	134.2	8.66294	22.25	2.66463e-05	4.04022	1.16655e-06	5.0178	1.97306	0.328461	0.04393
431	9724	19971113	13.825	131.125	7.87669	23	3.50629e-05	4.61885	3.22233e-06	-3.52632	1.93167	0.215412	0.04187
432	9724	19971114	13.8	127.967	6.59986	22	3.52309e-05	4.94572	7.42889e-08	3.45638	1.07476	0.237407	0.03511
433	9725	19971213	10	159.3	8.5078	40	7.58528e-05	9.48174	2.16631e-06	4.02361	2.12429	0.475739	0.0594
434	9725	19971214	11.225	155.05	10.7632	43.75	0.000127492	8.44405	1.04007e-06	9.25914	1.90147	0.495915	0.06371
435	9725	19971215	12.875	149.125	12.1645	51.25	0.000158243	6.26259	1.82472e-06	6.83487	2.14249	0.474573	0.07173
436	9725	19971216	13.775	145.125	11.8327	50	0.000161989	3.88791	4.42418e-06	-3.17543	1.74977	0.388515	0.06966
437	9725	19971217	13.85	141.875	12.0404	46.25	0.000172802	4.37702	3.8915e-06	1.40327	1.84235	0.409676	0.06828
438	9725	19971218	14.775	138.575	13.3004	50	7.95132e-05	4.33802	2.86504e-06	8.02277	2.07626	0.420448	0.06828
439	9725	19971219	15.875	135.425	13.1819	42.5	4.44047e-05	3.98429	1.12471e-06	11.8217	1.54595	0.429305	0.05961
440	9725	19971220	17.45	133.275	9.25571	33.75	1.44381e-06	2.47544	-6.40103e-07	32.0606	1.92699	0.330716	0.04754
441	9725	19971221	18.1	132.15	7.49303	22	1.46074e-05	1.8744	-6.8123e-07	7.11277	1.93447	0.358499	0.0432
442	9725	19971222	18.5	131.3	6.39815	15	8.59799e-06	2.10733	-3.63384e-07	-21.4324	2.22654	0.243424	0.03797
572	201	20020110	9.56667	133.3	7.26417	13	5.31792e-05	4.43889	1.5058e-06	16.0908	1.54704	0.537527	0.04301
573	201	20020111	11.025	130.45	8.51417	15	3.00025e-05	5.30072	-4.29877e-07	20.7107	1.44737	0.353898	0.03584
574	201	20020112	12.2	128	10.6543	15	2.47395e-05	6.1095	-5.9956e-07	16.6835	1.36538	0.304402	0.03478
575	202	20020226	6	155.5	6.83271	12	9.89462e-05	1.44878	3.8838e-06	18.1592	0.389325	0.249381	0.03185
576	202	20020227	6.55	154.725	7.73028	13.5	0.000115384	2.82518	4.38275e-06	9.39424	0.48545	0.207411	0.03315
577	202	20020228	7.075	151.725	8.29543	17	8.0301e-05	5.70957	2.7982e-06	10.7508	0.664315	0.275486	0.03502
578	202	20020301	6.65	147.3	8.19113	27.25	0.000124936	5.94486	4.55462e-06	11.5803	0.520944	0.306208	0.04355
579	202	20020302	7.75	141.925	7.78379	33.25	9.87745e-05	8.28147	4.37066e-07	8.85495	1.52201	0.20929	0.0438
580	202	20020303	9.8	136.1	10.9354	38.75	9.8452e-05	6.70483	2.889e-06	11.8784	1.40845	0.36804	0.05531
581	202	20020304	11.575	132.225	9.56096	45	0.000104315	4.60342	1.39288e-06	3.95019	1.71174	0.600644	0.06772
582	202	20020305	14.025	130.1	8.21309	48.75	4.44635e-05	3.41307	-1.38771e-07	28.3125	1.67653	0.151838	0.05015
583	202	20020306	16.375	130.75	8.79014	46.25	4.5133e-05	3.88935	1.09851e-06	-16.3404	1.94362	0.197535	0.05536
584	202	20020307	18.075	133.925	7.75087	27.5	6.62362e-06	4.40565	-1.89725e-06	-59.562	1.90429	0.136178	0.04166
585	202	20020308	17.1667	135.167	9.12691	15	4.09976e-05	3.17554	5.3084e-09	-2.33128	1.37461	0.246941	0.03552
586	203	20020515	8.06667	147.933	5.83103	13	3.34437e-05	7.71132	6.12982e-07	-17.51	0.701806	0.109699	0.02432
587	203	20020516	11.65	143.825	7.22155	16.5	1.45314e-05	7.79276	4.68937e-07	0.309159	1.72048	0.39891	0.03896
588	203	20020517	13.675	139.9	5.6519	23.25	2.08388e-05	4.02573	1.72776e-06	-6.04966	1.99211	0.142876	0.03769
589	203	20020518	16.375	139.55	6.77988	32.5	4.19548e-05	3.44852	1.30759e-07	1.7919	2.33737	0.196024	0.0463
590	203	20020519	19.025	141.75	8.51475	43.75	4.84484e-05	7.91977	-1.17185e-06	10.2794	3.54769	0.353671	0.06106
591	203	20020520	22.5	144.6	9.60782	40	1.93025e-05	11.4096	2.37337e-06	2.96742	5.10565	0.494518	0.07103
592	205	20020628	10.3	137.4	6.92279	12	6.31701e-05	2.56522	1.13854e-06	-9.22084	1.80109	0.258977	0.03694
593	205	20020629	11.225	135.75	10.8451	18.25	9.78739e-05	2.82505	1.30934e-06	-12.3648	1.68988	0.309925	0.04533
594	205	20020630	13.325	134.35	8.6321	23.5	8.45394e-05	3.95513	-1.65415e-06	-18.34	1.98699	0.123229	0.03998
595	205	20020701	16.875	132.275	10.0421	29	7.22392e-05	7.27793	1.77697e-06	-6.10582	2.37054	0.366178	0.05283
596	205	20020702	20.75	128.55	10.8222	38.75	9.77743e-05	6.71534	3.13101e-06	-5.871	3.01504	0.455872	0.06642
597	206	20020629	5.15	155.65	11.3741	18.25	0.000307482	0.824301	8.61298e-06	0.0241075	0.167188	0.651686	0.06159
598	206	20020630	5.7	155.55	14.8301	22.25	0.000655633	2.00964	1.49328e-05	-0.0998739	0.323906	0.806894	0.0867
599	206	20020701	6.9	154.45	10.0797	23	0.00013961	2.3247	6.84688e-06	4.2559	0.503256	0.587692	0.05521
600	206	20020702	7.625	152.575	7.91034	23	9.5665e-05	2.92508	2.45865e-06	0.196114	0.788523	0.412035	0.04543
601	206	20020703	8.8	150.075	7.53397	23.5	8.94301e-05	4.75702	2.19513e-06	-7.18563	0.431575	0.282542	0.0391
602	206	20020704	11.5	147.25	8.86324	28.25	7.59027e-05	6.78779	7.21965e-07	-7.6831	1.05877	0.219673	0.04109
603	206	20020705	14.525	143.2	7.23554	39.5	5.24507e-05	5.14211	2.22245e-06	2.64759	1.83439	0.177291	0.04856
604	206	20020706	16.875	139.7	9.2282	45	7.30959e-05	5.91215	-1.32965e-06	-1.35293	2.52768	0.166549	0.05407
605	206	20020707	19.8	135.575	10.4195	48.75	0.000110445	5.80948	6.74234e-06	-10.5019	3.27341	0.360839	0.07312
606	206	20020708	22.2	133.45	8.78702	50	3.83229e-05	6.59866	7.0248e-07	-9.09197	3.498	0.168002	0.06115
607	207	20020706	8.8	158.7	3.65207	12	1.33369e-05	3.88352	1.04574e-06	-0.366116	1.49158	0.180254	0.0282
608	207	20020707	8.775	156.85	5.99351	13.5	3.92213e-05	4.48365	1.52905e-07	3.68077	1.19432	0.247454	0.03114
609	207	20020708	10.05	152.5	4.71711	18	3.21027e-05	6.97119	2.71947e-07	-2.29499	0.970656	0.363858	0.03497
610	207	20020709	11.075	147.875	7.0819	26.5	6.55447e-05	5.44193	2.10597e-06	-14.4793	0.966652	0.376292	0.04526
611	207	20020710	12.2	143.75	7.3007	32.25	4.33012e-05	4.64889	-6.20209e-07	9.66776	1.74034	0.270623	0.04486
612	207	20020711	13.425	139.975	7.84536	38.75	5.41764e-05	5.82467	-1.99646e-07	11.6588	1.99187	0.269524	0.0499
613	207	20020712	16.2	136.15	9.44366	41.25	8.51864e-05	6.95628	3.13358e-06	11.5901	1.59969	0.28492	0.05359
614	207	20020713	20.8	131.525	9.5606	45	6.96141e-05	9.65175	-1.84288e-06	-0.735676	2.44779	0.228781	0.05391
615	209	20020719	15.65	159.4	6.74108	52.5	3.1742e-05	3.01687	1.48851e-06	-12.3581	2.79821	0.155473	0.05991
616	209	20020720	16.9	157.85	10.3883	50	7.27105e-05	4.86816	1.00273e-06	-14.2944	2.99642	0.126094	0.06098
617	209	20020721	20.175	154.8	12.7228	53.75	0.000101447	6.25639	4.95741e-06	-4.93965	3.07437	0.307507	0.07277
618	209	20020722	22.2	152.3	7.19921	55	2.96777e-05	6.6745	2.09111e-06	0.258825	4.68134	0.296675	0.07222
619	211	20020723	22.65	130.85	7.1396	30.75	3.09056e-05	3.13211	-2.1184e-07	-2.28889	3.33539	0.174584	0.04899
620	211	20020724	21.1	131.2	6.31486	31.25	2.39892e-05	4.6458	2.85683e-07	1.56619	2.74811	0.299703	0.04947
621	211	20020725	21.25	134.2	8.0039	30	2.93471e-05	6.66137	2.66426e-06	6.31097	3.59302	0.216442	0.05109
622	213	20020811	9.96667	158.767	7.46986	15	7.07601e-05	2.7435	1.07055e-06	-10.713	1.96292	0.148096	0.03629
623	213	20020812	11.6	157.675	9.2475	20.25	0.000111294	4.47984	3.47823e-06	-4.33988	2.28298	0.199794	0.04499
624	213	20020813	15.8	155.4	12.0943	29	7.68676e-05	8.09787	2.74618e-06	-6.31378	2.64261	0.360094	0.0554
625	213	20020814	19.2	150.15	10.4433	37	5.94916e-05	7.54827	2.06042e-06	4.58493	2.95851	0.288991	0.05651
626	213	20020815	22	145.733	12.115	41.6667	8.37208e-05	7.11408	-5.7009e-08	1.10146	4.31261	0.236188	0.06429
627	215	20020823	17.95	159.25	10.4378	24	2.42571e-05	8.37706	-8.47778e-07	-0.298064	2.74686	0.303442	0.04577
628	215	20020824	19.375	155.55	9.52217	27	4.45765e-05	5.82228	-2.75115e-06	4.70229	2.67861	0.228712	0.04452
629	215	20020825	21.225	150.275	10.457	32	6.3505e-05	7.35159	1.44679e-06	3.09556	4.01454	0.249921	0.05695
630	215	20020826	22.4333	145.6	7.79276	41.6667	3.44867e-05	5.43516	-1.44147e-06	2.85449	4.56454	0.256384	0.06163
631	216	20020828	16.5	155.267	8.338	13	3.04004e-05	3.29938	-2.41397e-07	-13.8956	2.53341	0.119747	0.03505
632	216	20020829	18.65	155	9.91332	18.25	3.98908e-05	3.90298	-2.79181e-07	9.3435	2.56869	0.129901	0.03786
633	216	20020830	21.825	152.9	10.1232	27.75	6.85039e-05	5.78472	2.2234e-06	21.5876	3.98832	0.352132	0.05757
634	221	20020926	15.675	155.55	7.95862	12.75	2.35716e-05	6.35594	-6.68696e-07	4.93144	2.68263	0.226523	0.03574
635	221	20020927	16.7	149.95	9.25133	20	3.64619e-05	8.29991	2.46763e-06	7.98223	2.38066	0.357784	0.04481
636	221	20020928	18.825	143.15	11.4265	33.25	8.6593e-05	8.9865	2.63881e-07	5.12828	3.18356	0.196263	0.05214
637	221	20020929	20.65	137.25	8.97896	47.5	4.68961e-05	5.35292	1.83359e-06	11.8432	3.2001	0.326745	0.06375
638	221	20020930	22.5	135.8	10.5472	50	4.42067e-05	5.2148	1.25535e-06	4.76623	4.23814	0.187084	0.06615
639	222	20021008	10.65	155.65	5.26289	15	3.16585e-05	5.84535	-1.82647e-08	-0.247433	1.75218	0.19218	0.03153
640	222	20021009	12.775	152.9	8.15067	17	4.81269e-05	5.90695	2.01956e-06	-4.63685	2.1173	0.287187	0.04105
641	222	20021010	15.575	150.25	9.89308	22	6.10155e-05	6.79145	-4.22978e-07	-16.3574	2.2903	0.146531	0.04052
642	222	20021011	20.775	148.8	11.4756	25.75	8.12875e-05	6.17287	4.62087e-06	-4.6909	3.40442	0.294387	0.0563
643	225	20021120	10.575	145.3	8.14079	14.25	4.16984e-05	8.67213	1.26625e-06	-5.74633	1.25301	0.227172	0.03203
644	225	20021121	12.575	139.575	6.2583	21.5	4.23857e-05	6.86848	4.95461e-07	-0.635008	1.91319	0.241324	0.03835
645	225	20021122	15.325	135.725	9.42781	26.5	0.000102462	5.55241	5.88885e-07	2.40201	1.65719	0.272742	0.0454
646	225	20021123	19.3	135.575	8.9148	32.75	7.14283e-05	7.26539	2.29684e-06	-17.1985	2.81133	0.27072	0.05415
647	225	20021124	22.8	137.5	13.209	35	0.000169752	10.4345	6.27724e-07	-16.0749	3.82179	0.305375	0.0644
648	226	20021204	8.325	159.15	6.63831	22	7.94455e-05	3.42736	3.72933e-06	7.70645	1.4601	0.223764	0.04035
649	226	20021205	8.3	155.7	11.4655	29	0.000280526	5.61063	5.06043e-06	0.395257	0.814675	0.321288	0.05474
650	226	20021206	9.225	151.475	13.0764	33.5	0.000340654	5.11414	8.37773e-06	7.62089	0.454644	0.451063	0.0646
651	226	20021207	10.925	147.675	15.3084	41.25	0.000338478	5.57846	5.21016e-06	5.06178	0.870475	0.526039	0.07259
652	226	20021208	13.9	144.925	16.5314	48.75	0.000301512	5.21147	5.29209e-06	8.40871	1.7504	0.593624	0.08228
653	226	20021209	17.575	143.85	17.2426	45	0.000229771	6.50386	3.15195e-06	-0.14438	2.51116	0.393866	0.0737
654	226	20021210	21.5	146.6	14.822	42.5	9.89853e-05	12.8067	-3.3424e-07	-6.26927	4.3132	0.175369	0.06283
750	401	20040402	6.4	152.8	4.66686	10	3.44911e-05	2.61181	5.04777e-07	-5.48086	0.917337	0.290537	0.03006
751	401	20040403	6.45	151.65	4.86703	11.5	4.44593e-05	2.25722	3.03085e-06	-8.56909	0.73419	0.275177	0.03191
752	401	20040404	7.025	149.9	5.64503	15	7.04076e-05	3.29237	3.31963e-06	-0.309159	0.401756	0.229514	0.03147
753	401	20040405	9	148.55	8.54667	20.25	6.66115e-05	3.42612	4.11216e-06	3.53175	0.805788	0.202885	0.03702
754	401	20040406	9.475	145.875	10.4489	27	0.000124302	3.95182	4.1046e-06	-8.34835	1.08963	0.372558	0.05129
755	401	20040407	9.725	142.7	11.4541	30.75	0.000184683	4.64899	3.3076e-06	-9.64804	1.70427	0.26317	0.05449
756	401	20040408	8.9	139.5	13.6457	38.75	0.000348076	3.44009	9.6728e-06	3.67241	1.78921	0.564405	0.07938
757	401	20040409	9.7	136.9	17.3103	47.5	0.000614011	4.18745	1.08138e-05	0.0972248	1.47097	0.783223	0.10191
758	401	20040410	11.6	133.975	17.8739	50	0.000586965	4.91427	5.13284e-06	0.633948	1.84116	0.671714	0.09703
759	401	20040411	13.925	131.6	18.7479	45	0.000476887	3.28392	5.88893e-06	-0.826013	2.03067	0.584505	0.09015
760	401	20040412	15.95	131.1	17.7335	45	0.000378541	2.45074	3.73674e-06	5.64884	2.33903	0.453769	0.08193
761	401	20040413	18.275	132.3	17.4943	45	0.000386664	4.97775	7.51857e-06	0.427577	1.91675	0.540105	0.08455
762	401	20040414	21.4	135.1	17.1888	41.6667	0.000242436	8.08006	4.1696e-06	-0.510496	3.97119	0.65503	0.08701
763	402	20040513	7.6	132.3	4.89181	11.75	4.01883e-05	1.73544	4.93207e-06	0.302006	1.32331	0.259518	0.03468
764	402	20040514	8.725	131.2	5.79254	24.75	4.93843e-05	3.15913	2.82871e-06	-2.47619	1.41696	0.183241	0.03918
765	402	20040515	10.075	128.825	11.4397	33.75	0.000187863	3.72704	5.77888e-06	-11.7682	1.33752	0.493831	0.0642
766	402	20040516	11.1	127.2	14.742	45	0.000177017	4.09245	1.86138e-06	1.8425	1.29686	0.340317	0.06356
767	402	20040519	22.5	128	15.855	40	0.000206541	4.09245	2.92825e-06	-1.6878	3.28578	0.667825	0.08255
768	403	20040516	6.45	141.15	5.73242	10	1.98406e-05	2.77268	6.41527e-06	-4.86071	1.61311	0.596276	0.0465
769	403	20040517	7.525	139.625	4.1582	12.75	2.14165e-05	3.39171	5.61545e-06	3.75971	1.73059	0.38893	0.03963
770	403	20040518	9.175	137	6.57543	18.5	4.33053e-05	4.97271	3.96526e-07	9.18307	1.30568	0.481485	0.04212
771	403	20040519	11.075	133.775	6.10076	22.5	2.15158e-05	4.4591	-4.32366e-07	-10.1593	1.80969	0.488427	0.04686
772	403	20040520	14.05	133.7	7.93741	22.25	1.90776e-05	4.96072	2.31105e-07	1.84303	1.97447	0.176579	0.03759
773	403	20040521	17.1	134.8	6.57639	15	9.80217e-06	3.77943	-1.47624e-06	-3.32339	1.45336	0.270291	0.03303
774	403	20040522	19.2	134.8	4.97639	12	5.24159e-06	5.21671	-9.30372e-07	-4.42121	2.71898	0.215062	0.03371
775	406	20040611	6.5	139.1	3.27163	12	1.47154e-05	3.43417	5.40454e-06	-0.422681	1.78899	0.605364	0.04591
776	406	20040612	7.5	137.8	4.286	12	2.47059e-05	2.73937	6.11005e-06	-0.249141	1.4444	0.371122	0.03841
777	406	20040613	8.925	136.575	5.06761	17	4.18773e-05	2.43413	2.47303e-06	-2.83743	1.20981	0.289968	0.03681
778	406	20040614	9.825	136.95	8.23476	27.25	9.76748e-05	2.84564	6.30356e-06	-10.6322	1.54022	0.354393	0.0525
779	406	20040615	12.325	137.05	11.9215	45	0.000211363	4.11982	1.82935e-06	-39.7713	1.83931	0.230549	0.06473
780	406	20040616	15.4	135.825	14.1925	60	0.000205927	4.60277	5.08009e-06	-25.2082	1.6568	0.28072	0.0759
781	406	20040617	17.55	133.2	12.8921	57.5	0.000136479	3.82561	4.12624e-06	-12.5576	1.91798	0.298222	0.07195
782	406	20040618	19.8	130.7	15.2765	56.25	0.000223772	5.52552	2.30455e-06	2.56626	2.47243	0.421974	0.07921
783	406	20040619	22.2	129.4	19.981	50	0.000474397	5.32387	3.90652e-06	1.39797	3.06031	0.697877	0.09961
784	407	20040621	14.6	146	3.94902	12	1.22977e-05	2.54677	7.71856e-08	-0.218136	1.93417	0.181819	0.0303
785	407	20040622	15.075	144.7	5.1263	14.25	2.18294e-05	4.13329	3.67397e-07	0.254499	1.83053	0.120955	0.02962
786	407	20040623	16.6	142.225	8.13094	19	4.0832e-05	3.64006	1.6815e-07	1.25518	2.28039	0.242149	0.04063
787	407	20040624	16	138	9.91596	26	7.44487e-05	7.2784	1.44086e-06	16.4912	2.29569	0.309316	0.04719
788	407	20040625	14.95	133.175	9.84155	30	7.47544e-05	4.29716	2.14305e-06	2.33472	2.03142	0.349674	0.05225
789	407	20040626	15.15	130.275	8.81268	30	8.0315e-05	3.46261	2.54546e-06	-25.7259	1.82692	0.237483	0.04983
790	407	20040627	16.8667	127.967	14.774	32.6667	0.000267299	5.38924	6.85731e-07	-21.0204	1.20961	0.252158	0.05677
791	408	20040625	11.55	152.45	6.86602	12.75	3.70954e-05	2.7518	-4.81854e-07	-1.08431	1.66948	0.116944	0.02965
792	408	20040626	12.15	150.6	8.16293	20.25	7.8583e-05	3.7086	1.43809e-07	-11.2479	2.01638	0.0888315	0.03733
793	408	20040627	14.35	148.025	7.19144	27.75	5.32274e-05	4.91268	2.30517e-06	-5.43002	1.97511	0.171406	0.04302
794	408	20040628	17.1	145.325	9.73274	31.5	8.90419e-05	4.81465	2.45431e-06	-15.099	2.60616	0.224167	0.0531
795	408	20040629	20.5	143.05	15.1685	34.5	0.000211907	6.29838	7.8222e-06	-1.05696	4.35749	0.591271	0.08325
796	409	20040711	19.2333	135.4	2.72263	10.6667	5.37028e-06	4.97598	-1.7372e-06	-6.7705	2.77127	0.327114	0.03532
797	409	20040712	20.35	131.85	4.49243	12	1.04476e-05	4.40177	1.66474e-07	-5.1349	2.25036	0.268486	0.03435
798	409	20040713	20.8667	129.1	6.25832	14	2.07818e-05	6.37652	-2.55418e-07	-10.2293	2.87909	0.376454	0.04239
799	414	20040806	15.425	134	6.55273	13.5	1.81977e-05	7.26174	7.48097e-07	-8.3636	1.82774	0.227248	0.03285
800	414	20040807	15.975	130.45	7.49024	15	2.96435e-05	2.40507	1.60158e-06	-14.0767	1.82193	0.275852	0.03914
801	414	20040808	17.975	130.2	9.30282	17.5	5.07713e-05	3.37413	-2.29191e-06	-4.71394	1.72197	0.190365	0.03578
802	414	20040809	20.225	129.725	9.00969	24	6.30823e-05	3.573	7.76146e-07	-4.23603	2.43431	0.288644	0.04768
803	414	20040810	21.9667	127.9	6.14098	29.3333	2.37644e-05	3.50085	-2.98471e-06	-1.03185	3.38928	0.341442	0.05117
804	416	20040814	15.2	138.225	4.56706	13.5	1.29383e-05	7.78775	-1.42588e-07	-22.6327	2.16351	0.242338	0.03371
805	416	20040815	17.725	133.825	5.50757	15	1.41686e-05	5.11599	1.91554e-06	-13.2024	1.80906	0.226947	0.03479
806	416	20040816	19.55	130.2	9.29652	20.25	6.03048e-05	7.68076	2.86009e-06	0.0913966	2.2782	0.359466	0.04644
807	416	20040817	23	127.8	6.05715	23	2.73884e-05	10.3908	3.20038e-07	6.19755	3.34811	0.226279	0.04224
808	417	20040819	13.6	159.1	6.21961	23	4.64965e-05	6.68792	4.17e-07	-0.0339095	2.7828	0.271507	0.04406
809	417	20040820	14.225	156.075	8.44943	24	7.45718e-05	6.06679	8.06848e-07	-1.45996	2.76208	0.206053	0.04525
810	417	20040821	14.325	150.9	9.51641	30.25	8.72461e-05	7.02115	2.13442e-06	4.84799	2.35267	0.271462	0.05014
811	417	20040822	14.4	146.025	12.2979	46.25	0.000121814	4.98179	3.2146e-06	-9.06352	1.84696	0.367625	0.06541
812	417	20040823	16.025	142.425	12.6348	60	0.000170196	5.09264	4.07561e-06	-9.2451	2.11081	0.252565	0.07292
813	417	20040824	18.325	139.4	16.0138	60	0.000262649	4.61978	2.52614e-06	-15.1316	3.00028	0.238009	0.08113
814	417	20040825	21.5	137.45	17.7597	60	0.000318549	4.08186	3.92757e-06	-12.9083	3.27933	0.379794	0.09077
815	418	20040818	10.225	140.475	8.38159	15	3.09532e-05	4.39262	-6.64042e-08	1.34603	1.89092	0.275232	0.0371
816	418	20040819	12.025	137.8	7.67271	15	2.33415e-05	4.95992	-1.75938e-07	-7.87203	1.85941	0.137662	0.03214
817	418	20040820	15.225	135.35	7.96977	21	4.05335e-05	5.61916	-1.95238e-06	-2.27617	1.68673	0.250806	0.03754
818	418	20040821	18.575	132.375	7.29781	28.25	4.64172e-05	6.19896	-4.66689e-07	9.83904	1.96784	0.197305	0.04072
819	418	20040822	21.2	128.425	6.77661	31.5	3.70316e-05	5.45901	3.21741e-06	3.13874	3.23075	0.312823	0.05411
820	419	20040829	14.1667	157.267	7.00125	28	4.122e-05	7.61134	1.7242e-06	-1.47427	2.83908	0.279105	0.04814
821	419	20040830	15.475	152.3	7.8317	33.25	3.91361e-05	6.3632	9.20544e-07	-0.0728523	2.45079	0.304288	0.05063
822	419	20040831	17.025	148.075	10.1842	48.75	9.13291e-05	4.87669	3.35513e-07	8.15867	2.51567	0.235633	0.06033
823	419	20040901	19.7	144.4	12.5848	50	0.000159594	7.34166	3.62152e-06	2.63116	3.61581	0.255805	0.07145
824	419	20040902	21.6	139.2	13.1654	47.5	0.000152511	5.95786	3.80542e-06	-14.5532	3.93004	0.235147	0.0727
825	419	20040903	22.35	134.675	11.0393	45	0.000104609	4.85896	-1.33066e-06	-11.1146	4.12961	0.302307	0.06869
826	420	20040903	14	155.6	6.86228	15	1.30575e-05	9.91031	2.58248e-06	6.52893	2.65282	0.217719	0.03589
827	420	20040904	16	152.125	7.99501	15.75	1.85452e-05	7.18544	3.73267e-07	11.2918	2.44786	0.3319	0.03952
828	420	20040905	18.225	146.5	7.20791	26	1.3002e-05	7.64384	-3.18502e-06	8.21609	2.81189	0.237809	0.04114
829	420	20040906	19.825	140.75	7.85272	25	2.92209e-05	6.66874	-2.27956e-06	0.192521	3.73677	0.193491	0.04557
830	420	20040907	22.3	138.4	9.20604	21.5	2.91311e-05	5.8715	-1.73269e-06	2.71805	3.92332	0.237969	0.0471
831	422	20040919	12.375	148.1	4.23041	11	1.37266e-05	5.37885	1.08611e-06	-0.563215	1.70344	0.245153	0.03042
832	422	20040920	12.75	143.875	6.39926	15.75	2.03379e-05	4.22215	-2.09056e-06	-0.326984	1.78685	0.268805	0.03435
833	422	20040921	13.825	141.1	6.73128	21	3.47349e-05	3.87621	2.42886e-06	4.75951	1.90391	0.218787	0.03933
834	422	20040922	15.8	138.875	8.22643	29	3.72873e-05	3.9335	1.83323e-06	4.50069	2.29704	0.250875	0.04722
835	422	20040923	18.025	136.3	8.71078	38.25	2.6015e-05	4.7727	1.57648e-06	11.0391	1.89508	0.199741	0.04799
836	422	20040924	20.3	133.05	9.89433	43.75	5.91315e-05	5.24877	-2.32243e-06	25.9177	2.67949	0.35465	0.05787
837	422	20040925	22.2	131.2	8.08398	45	3.44871e-05	5.7029	9.05789e-08	16.1994	3.36913	0.309291	0.06009
838	423	20041003	16.5	134.9	4.27843	15	1.48878e-05	1.31808	-2.07725e-06	-6.64846	1.4959	0.251672	0.03236
839	423	20041004	16.75	134.45	6.76416	18.75	1.80448e-05	1.86245	-3.5015e-06	-8.37007	1.58597	0.207795	0.03406
840	423	20041005	19.125	134.5	6.75524	22.25	1.70588e-05	4.09966	2.98058e-06	-9.73362	2.67419	0.185816	0.04294
841	423	20041006	20.9	132.475	8.84528	29.5	4.26773e-05	3.49988	-5.05039e-07	-6.31908	2.41546	0.181864	0.04587
842	423	20041007	22.2333	130.767	7.5145	41.6667	3.00119e-05	2.57229	9.13031e-07	7.95097	3.33038	0.283878	0.05909
843	424	20041012	13.2	148.4	5.94804	15.75	3.25468e-05	9.545	8.55442e-07	-14.656	2.03032	0.165677	0.03267
844	424	20041013	14.3	141.3	8.02055	24	5.16269e-05	7.16594	-1.11771e-08	-15.6691	1.88575	0.273055	0.04265
845	424	20041014	13.8	137.15	9.41083	31.5	9.65596e-05	3.6838	2.31262e-06	-10.7368	1.83847	0.224899	0.04995
846	424	20041015	15.275	134.7	9.62986	37.5	8.68691e-05	3.56168	2.88829e-06	-7.796	1.70346	0.218691	0.05255
847	424	20041016	17.75	133.3	9.71304	43.75	9.45762e-05	4.5311	1.87441e-06	-7.14845	1.87128	0.160333	0.05419
848	424	20041017	20	130.475	13.6958	50	0.000188731	5.75787	3.89227e-06	-4.55031	2.51038	0.330428	0.07206
849	424	20041018	22	127.85	15.1952	45	0.000234323	3.92473	2.41049e-06	-5.9122	3.38658	0.545536	0.08246
850	425	20041015	11.7	159.3	8.08228	15	1.12023e-05	4.24096	5.52573e-07	9.20668	2.43406	0.325716	0.04013
851	425	20041016	11.075	155.925	7.10483	17.75	2.18073e-05	4.38812	-3.06227e-07	5.86819	1.95013	0.21313	0.03538
852	425	20041017	10.575	153.525	7.67882	23	5.91707e-05	2.35701	2.59268e-06	9.56353	1.36472	0.164335	0.03814
853	425	20041018	10.225	151.275	8.6746	32	0.000109136	4.54425	1.55841e-06	6.12251	0.784019	0.389037	0.04905
854	425	20041019	9.825	147.55	9.37041	35	0.000137947	5.20683	2.38628e-06	8.86759	0.893912	0.266131	0.04862
855	425	20041020	11.575	143.45	8.42275	40	9.05401e-05	6.69252	2.28159e-06	23.1533	1.69578	0.129701	0.04664
856	425	20041021	13.85	138.825	8.91106	36.25	7.60323e-05	5.66972	4.33379e-06	14.1742	2.00939	0.313284	0.05389
857	425	20041022	16.075	135.2	9.35486	38.75	7.98501e-05	5.95568	4.0466e-06	7.64075	1.4984	0.271753	0.0523
858	425	20041023	18.325	130.05	10.731	45	6.46119e-05	8.27966	2.92954e-06	18.5588	1.78086	0.248103	0.05418
859	426	20041113	8.9	134.6	7.88242	10	3.06296e-05	7.97483	7.66718e-07	5.11	1.39476	0.215485	0.02858
860	426	20041114	11.475	130.5	7.07882	15.75	2.4011e-05	11.0552	-4.62316e-07	18.7518	1.44926	0.203755	0.02803
861	428	20041128	5.85	151.35	5.18881	13	6.44247e-05	7.79554	3.25224e-06	1.91218	0.5069	0.284591	0.03002
862	428	20041129	6.925	145.275	9.74253	20.5	0.000143017	9.09119	2.72452e-06	8.3102	0.857494	0.126181	0.03466
863	428	20041130	9.675	138.075	9.91414	31.5	0.000133505	11.0914	3.964e-06	0.637704	1.71709	0.395065	0.05358
864	428	20041201	12.3667	130.667	12.8487	43.3333	0.000161404	10.5886	2.90965e-06	15.0886	1.56752	0.225688	0.05537
865	429	20041211	9.65	158.15	9.3904	20	3.14019e-05	9.73602	1.27146e-06	-6.3159	1.70364	0.179014	0.03564
866	429	20041212	9.975	152.2	9.35141	20	4.37128e-05	10.6641	8.40485e-07	10.0152	0.8825	0.177289	0.03065
867	429	20041213	10.375	144.525	7.55046	20	2.91189e-05	8.40968	1.8866e-06	11.0881	1.55586	0.302258	0.03759
868	429	20041214	11.325	138.8	7.24736	20	2.53926e-05	5.45084	-2.34965e-07	6.83223	1.77709	0.338077	0.03971
869	429	20041215	11.7	135.075	7.04937	17	2.48033e-05	4.28313	1.28415e-06	4.5836	1.82293	0.260197	0.03707
870	429	20041216	12.35	132.325	6.29288	15.75	2.87298e-05	2.49555	-1.22076e-06	0.22412	1.82292	0.15293	0.03216
871	429	20041217	13.625	131.45	7.91296	18	1.09218e-05	1.78045	-2.88364e-07	11.5785	1.94056	0.195309	0.03571
872	429	20041218	15.75	131.075	7.27208	18	1.39048e-05	4.37667	3.03506e-06	9.61231	2.33324	0.395807	0.04466
873	429	20041219	18.4	130.8	8.38521	15	1.39853e-05	3.23581	-3.31366e-06	-7.92872	2.10386	0.25976	0.03617
874	430	20041217	12.475	152.475	8.04114	12	2.17727e-05	4.34369	1.11477e-06	-0.147294	2.02301	0.305756	0.03727
875	430	20041218	13.55	149.625	7.65878	15.75	2.49339e-05	4.0323	1.9537e-06	14.1331	2.24485	0.274037	0.03884
876	430	20041219	14.625	147.025	6.39725	19	4.08949e-05	5.67025	5.17449e-07	20.5624	1.94534	0.186278	0.03436
877	430	20041220	19.3	146.85	10.9292	23	6.06785e-05	8.73573	3.20603e-08	45.9913	3.16327	0.0953993	0.03891
878	430	20041221	22.9	150	12.6079	23	1.3026e-05	13.6353	1.36791e-06	14.3788	4.34544	0.173278	0.04683
1149	901	20090504	16.5	129.125	5.67713	37	2.29879e-05	7.0556	1.03117e-06	-8.51975	1.06562	0.195979	0.04177
1150	901	20090505	18.55	134.75	7.11352	40	3.44979e-05	7.64215	-2.07867e-06	-15.4009	2.06704	0.215399	0.04809
1151	901	20090506	21.5667	139.8	10.1007	39.3333	3.01384e-05	9.2431	-1.86182e-07	-4.37511	4.07383	0.173985	0.05631
1152	902	20090509	17.725	128.125	9.25914	14.5	4.8264e-05	3.37843	3.9895e-06	3.96661	1.28622	0.257041	0.03732
1153	902	20090510	19.975	127.825	7.43018	13	3.35531e-05	3.59648	1.14376e-06	11.2434	2.47579	0.296699	0.03909
1154	902	20090511	21.95	127.1	6.16786	11.5	2.37966e-05	3.58846	4.8804e-06	0.352076	3.41611	0.253384	0.04278
1155	908	20090803	20.5	134.667	11.8222	16	4.9414e-05	4.7131	2.72687e-06	-0.9682	3.57181	0.334123	0.05116
1156	908	20090804	22.2	134.875	5.56446	21.5	2.18352e-05	3.50553	-1.20401e-06	-1.14921	4.14121	0.436931	0.05374
1157	908	20090805	22.8333	132.133	7.77322	32	4.98838e-05	5.45513	-8.63692e-07	-0.0548379	3.4443	0.302476	0.05384
1158	910	20090816	11.5	160	4.69465	13	1.69409e-05	6.8318	1.54819e-06	-2.60262	2.55234	0.217132	0.0345
1159	910	20090817	13.55	158.6	5.73045	15.25	1.22838e-05	4.31164	-1.169e-06	0.147294	2.81989	0.17632	0.03534
1160	910	20090818	16.375	157.425	7.485	22.75	8.36787e-06	2.49053	2.32516e-06	4.84137	2.95517	0.165307	0.04319
1161	910	20090819	17.8	157.575	6.0893	37.25	1.94922e-05	1.82351	-8.96876e-07	-7.4365	2.98758	0.192596	0.05126
1162	910	20090820	18.925	157.15	6.66471	48	2.12737e-05	1.70776	2.36511e-06	0.456718	2.87524	0.217105	0.05947
1163	910	20090821	20.9	156.725	8.17299	51	4.12176e-05	4.49534	-1.7503e-06	8.66572	3.02675	0.181057	0.05806
1164	912	20090902	17.6	130	4.60036	15	1.68302e-05	5.49868	5.08657e-07	-2.72835	1.54194	0.1544	0.02912
1165	912	20090903	17.3	128.1	8.06078	15.75	3.25332e-05	3.90067	2.42871e-06	-11.9618	1.26985	0.140564	0.0329
1166	912	20090904	18.5	130.375	9.27774	20.75	3.97902e-05	5.77788	2.12937e-06	-5.0915	2.02481	0.363156	0.04577
1167	912	20090905	21.2333	133.667	8.06786	25	3.23338e-05	8.47074	1.29576e-06	0.101463	3.21752	0.268034	0.04731
1168	914	20090912	14.85	152.275	5.92727	14.75	1.29721e-05	4.70089	1.59582e-06	-8.67128	2.41767	0.143335	0.03443
1169	914	20090913	15.75	149.2	7.90445	26.5	3.53501e-05	2.27983	2.66401e-06	-14.0327	2.25344	0.210467	0.04651
1170	914	20090914	16.05	147.625	10.0934	42.5	4.37783e-05	2.90242	1.08421e-07	-9.77599	2.33699	0.122963	0.0526
1171	914	20090915	17.7	145.375	11.1669	61.25	0.000117724	4.3777	-3.89319e-07	-7.1843	2.84308	0.206925	0.07022
1172	914	20090916	19.1	142.325	7.52421	65	6.06827e-05	3.7666	3.95595e-07	1.85018	3.54777	0.183676	0.07067
1173	914	20090917	21.325	140.075	10.9359	58.75	0.000199695	4.82844	2.30627e-06	3.91548	3.97283	0.190482	0.07645
1174	917	20090927	9.5	145.5	4.61978	15	2.5836e-05	5.10992	1.21249e-06	-11.7416	1.16397	0.295614	0.0336
1175	917	20090928	9.2	142.75	6.34588	15	3.54228e-05	6.49759	1.60141e-06	0.718457	1.65831	0.314665	0.03647
1176	917	20090929	8.05	138.6	6.56069	20.25	6.77246e-05	4.26101	2.28162e-06	2.49552	1.54028	0.182513	0.03708
1177	917	20090930	10.15	134.675	6.95874	37	4.81484e-05	8.0789	-4.74731e-07	17.2395	1.64379	0.304627	0.04633
1178	917	20091001	12.825	129.225	7.41824	51.25	4.02899e-05	7.2997	1.57824e-06	3.97376	1.34044	0.136613	0.05007
1179	918	20090929	10.5	158.067	4.21085	16	2.13077e-05	7.34082	1.44458e-06	5.23418	1.96992	0.129371	0.02987
1180	918	20090930	12.525	154.575	5.21882	24	2.61012e-05	4.4564	5.38321e-07	-7.39226	2.14686	0.179407	0.03912
1181	918	20091001	13.9	152.275	6.29133	39	3.41985e-05	2.83677	-1.43562e-07	-16.2861	2.24429	0.139471	0.04855
1182	918	20091002	14.775	150.1	7.95769	50	5.06789e-05	4.42252	1.82276e-06	1.95297	2.23855	0.183494	0.05694
1183	918	20091003	16.2	145.925	10.9761	51.25	0.000118679	7.17074	2.22562e-06	9.50498	2.3677	0.339637	0.06593
1184	918	20091004	17.25	140.05	9.16539	63.75	6.48983e-05	7.74062	2.65076e-06	9.61359	2.73159	0.223885	0.06793
1185	918	20091005	19.7	134.3	8.06823	62.5	4.4932e-05	7.83163	4.84831e-06	4.35101	3.13861	0.378963	0.07434
1186	918	20091006	22.5	131.7	8.58998	55	4.29486e-05	7.68559	5.3249e-07	9.95666	3.42803	0.15458	0.06141
1187	919	20091008	16.4	143.575	8.57428	14.5	2.67344e-05	4.43483	2.85159e-08	21.5277	2.08602	0.154213	0.03232
1188	919	20091009	19.525	142.675	8.92519	17.25	1.77308e-05	2.91434	4.91786e-07	19.716	3.88511	0.210673	0.04445
1189	919	20091010	21.45	142.225	8.66362	18	2.15623e-05	2.42331	-2.91033e-06	19.1096	4.48974	0.214364	0.04586
1190	919	20091011	22.6667	142.767	5.21523	20	1.65874e-05	2.83657	1.71397e-06	7.18748	5.04677	0.256382	0.05196
1191	920	20091014	10.75	147.75	5.6309	15	1.88287e-05	11.8648	1.00231e-06	-3.7633	0.859806	0.26823	0.02821
1192	920	20091015	11.975	141.475	6.67703	17	4.76145e-05	8.91998	-1.06865e-06	-13.3126	1.75872	0.190532	0.033
1193	920	20091016	13.925	135.35	8.17476	28.5	8.65206e-05	6.73067	3.98999e-08	-5.23795	1.88983	0.309391	0.04717
1194	920	20091017	15.875	132.475	7.30179	42	4.47451e-05	3.05114	-1.23672e-07	-1.28061	2.4851	0.163021	0.05189
1195	920	20091018	17.5	133.675	9.22576	55	6.67535e-05	2.74347	4.00289e-06	3.70342	1.83849	0.35846	0.06689
1196	920	20091019	19.15	132.8	9.7296	56.25	9.44642e-05	4.74188	3.37746e-06	4.01721	2.25684	0.292186	0.06726
1197	920	20091020	20.425	129.275	10.9095	42.5	8.95928e-05	4.4308	2.36807e-06	-0.139877	2.59474	0.308036	0.0618
1198	920	20091021	20.2	127.1	12.2807	40	0.00012141	4.16164	3.43689e-06	-6.51379	2.61832	0.271565	0.06235
1199	921	20091025	11.8	152.5	7.151	13	9.32051e-06	5.91221	2.66241e-07	-1.6246	1.78436	0.322416	0.03534
1200	921	20091026	12.925	149.2	7.70353	14	1.2299e-05	8.08237	-4.00304e-07	6.03244	2.17194	0.242694	0.03358
1201	921	20091027	15.15	142.85	8.56045	21	2.09877e-05	8.90762	1.13964e-06	7.62274	1.91941	0.171411	0.03537
1202	921	20091028	16.225	136.2	10.2354	38.25	6.10092e-05	7.81624	4.15759e-06	9.09807	1.61406	0.318282	0.05308
1203	921	20091029	15.95	129.8	9.37567	40	3.90892e-05	7.64706	9.64013e-08	15.9986	1.38719	0.311457	0.04884
1204	922	20091122	7.075	148.175	8.59484	14.5	0.000139186	2.09462	4.8531e-06	-7.18112	0.489969	0.25645	0.03839
1205	922	20091123	8.475	147.275	9.45621	17.75	0.000105792	3.31257	2.27816e-06	-3.12232	0.884468	0.383604	0.04314
1206	922	20091124	9.175	145.15	7.94262	33.25	7.94056e-05	3.64973	3.14243e-06	0.0328498	1.22896	0.262677	0.04785
1207	922	20091125	12.125	142.6	7.19368	58.75	6.2666e-05	6.23693	9.77963e-07	-6.22318	1.6358	0.232791	0.06017
1208	922	20091126	15.45	139.925	8.69121	60	5.19081e-05	3.69256	1.49294e-06	10.5347	1.97537	0.243791	0.06343
1209	922	20091127	17.925	139.1	9.49021	56.25	4.33164e-05	2.73542	1.28072e-06	19.0415	2.85217	0.245222	0.06501
1210	922	20091128	19.1	139.225	6.74421	56.25	3.41908e-05	0.701945	2.84638e-06	0.603747	3.11861	0.247563	0.06738
1211	922	20091129	19.425	139.35	8.62579	51.25	6.4414e-05	0.432839	2.73932e-06	-5.16298	3.17593	0.341	0.07042
1212	922	20091130	19.8	138.9	9.91126	42	5.75233e-05	1.7495	9.06797e-07	13.7482	2.97411	0.381851	0.0632
1213	922	20091201	20.625	137.7	9.56213	31.5	3.76236e-05	1.97712	-1.26928e-06	16.5905	3.03829	0.257419	0.05102
1214	922	20091202	21.2	135.45	6.71309	22.75	4.85304e-06	3.64562	2.73812e-06	-9.28616	3.92971	0.282594	0.0514
1215	922	20091203	21.7	134	3.47446	15	4.70217e-06	1.7662	9.1672e-07	-37.1153	3.64079	0.274017	0.04524
1552	1501	20150113	8.775	141.875	8.47224	14	6.14899e-05	4.3922	2.3695e-07	2.20809	1.68801	0.457637	0.04281
1553	1501	20150114	10.675	137.8	8.76098	18	4.09704e-05	6.77439	1.01755e-06	21.6872	1.93075	0.372529	0.04092
1554	1501	20150115	11.6	133.175	6.49841	20	3.38138e-05	5.21039	1.36793e-06	23.9533	1.85485	0.334669	0.03964
1555	1501	20150116	11.325	129.175	7.2128	26.5	5.18246e-05	5.24169	4.46286e-07	22.4719	1.39611	0.385847	0.04359
1556	1502	20150206	8.65	158.05	5.54898	13	2.8847e-05	3.56647	-1.27955e-08	15.627	1.27308	0.165899	0.02739
1557	1502	20150207	10.525	157.6	7.60617	15.75	3.03482e-05	3.13982	1.13873e-06	12.9886	1.95073	0.179403	0.03461
1558	1502	20150208	12.15	156.95	7.80211	24	2.26278e-05	1.27156	7.07129e-07	-15.1112	2.37724	0.287001	0.04698
1559	1502	20150209	12.6	155.85	7.79976	34.5	6.21812e-05	2.75976	9.67105e-07	3.18802	2.34202	0.260773	0.05154
1560	1502	20150210	14.4	154.15	7.59545	41.5	3.68431e-05	2.94042	-1.25189e-07	8.02541	2.52325	0.182812	0.05172
1561	1502	20150211	15.9	152.675	7.17818	20.75	2.80618e-05	2.52808	1.3109e-07	17.6268	2.44521	0.15464	0.03781
1562	1502	20150212	17.15	152.4	5.55986	13	2.80926e-05	4.09216	-6.39114e-07	-36.6816	2.53026	0.143782	0.03514
1563	1503	20150313	9.73333	158.667	11.2198	20	0.00017275	8.95871	3.82721e-06	9.4157	1.86291	0.227574	0.04454
1564	1503	20150314	12.925	152.225	13.595	21.5	0.000193901	9.36349	1.27502e-06	19.0296	2.11008	0.452149	0.05356
1565	1503	20150315	13.75	145.575	12.8248	22.25	0.000207143	9.31687	1.53701e-06	65.3838	1.70764	0.376743	0.04674
1566	1503	20150316	13.95	139.275	9.9066	20	0.000104269	6.37877	1.86596e-06	48.2375	2.03964	0.279906	0.04116
1567	1503	20150317	15.475	134.85	8.72642	17.25	3.35602e-05	4.32251	8.30116e-07	43.3752	1.6502	0.273018	0.03519
1568	1503	20150318	16.025	131.525	5.99044	14	2.17589e-05	3.76687	1.53807e-06	15.8561	2.57468	0.167977	0.03449
1569	1503	20150319	15.525	128.55	6.15571	13	2.29012e-05	4.62836	2.22173e-07	3.94833	1.14694	0.19494	0.02844
1570	1504	20150326	6.5	159.2	8.53873	14	7.80511e-05	4.7216	6.91331e-07	-8.39999	0.560552	0.203433	0.0311
1571	1504	20150327	7.15	157.025	8.88931	16.5	5.14577e-05	3.51495	3.03189e-07	3.95443	0.796856	0.120489	0.02956
1572	1504	20150328	7.525	154	5.24422	27.75	2.90483e-05	4.36561	4.44682e-06	-6.3303	0.639811	0.250415	0.03939
1573	1504	20150329	7.825	150.175	8.08882	37	0.000113724	6.13142	1.53526e-06	0.169282	0.314463	0.137081	0.04118
1574	1504	20150330	8.9	145.35	11.7827	44.75	0.000227385	6.3105	4.45468e-06	11.4879	1.19079	0.381392	0.06421
1575	1504	20150331	10.05	140.575	14.7296	62	0.00041929	6.31055	3.8926e-06	12.5613	1.90206	0.659191	0.094
1576	1504	20150401	11.4	136.15	13.2434	57.25	0.000254824	5.00253	3.79702e-06	16.5452	1.78423	0.636605	0.0838
1577	1504	20150402	13.05	132.975	12.6658	49.25	0.000168998	4.4558	2.53629e-06	32.4291	1.92703	0.422785	0.06803
1578	1504	20150403	14.225	129.425	11.1087	38.75	0.000120933	5.79234	2.24677e-06	22.4242	1.34052	0.272939	0.05206
1579	1505	20150403	8	155.325	5.25708	15.25	4.74407e-05	5.47913	3.73637e-06	3.41426	0.685506	0.232609	0.03099
1580	1505	20150404	8.825	152.375	5.1995	22.25	4.55383e-05	2.25353	2.60393e-06	1.22975	0.767988	0.212623	0.03542
1581	1505	20150405	8.925	150.925	6.67591	20.25	6.12397e-05	0.960103	1.92689e-06	2.4746	0.299631	0.188665	0.03293
1582	1505	20150406	9.05	150.6	5.99448	15	5.47175e-05	0.512045	2.77536e-06	7.33663	0.312812	0.171636	0.02919
1583	1506	20150502	7.65	142.6	4.6516	13	3.49401e-05	2.33094	3.41689e-06	-0.417775	1.24737	0.223505	0.03248
1584	1506	20150503	8.7	141.35	4.92342	15.75	1.80302e-05	3.23453	-9.06742e-07	-2.94588	1.74512	0.431068	0.03981
1585	1506	20150504	9.625	139.75	7.15361	21.5	3.90682e-05	1.58741	2.71789e-06	-2.60075	1.81181	0.352097	0.04559
1586	1506	20150505	9.4	138.6	6.68203	26.5	5.70022e-05	1.79029	2.69763e-06	0.0689729	1.72336	0.398695	0.04962
1587	1506	20150506	9.75	136.425	6.14143	34.75	5.09902e-05	4.59961	1.7717e-06	9.85875	1.40149	0.621592	0.05725
1588	1506	20150507	11.325	132.625	10.4136	43.5	0.000143053	5.45589	1.60801e-06	12.5703	1.75487	0.455717	0.06332
1589	1506	20150508	12.95	128.6	5.14443	46.5	2.92871e-05	5.62737	-1.09558e-06	6.19669	1.26109	0.379549	0.05224
1590	1507	20150510	7.6	159.933	7.35067	18	8.66895e-05	3.97923	4.46917e-06	-0.942047	1.33078	0.207996	0.03847
1591	1507	20150511	9.625	159.35	6.78434	20.75	6.89145e-05	2.32754	2.48107e-06	0.458043	2.03778	0.301012	0.04463
1592	1507	20150512	10.05	157.6	7.35441	25.25	9.62884e-05	2.81798	7.41074e-07	-4.7513	1.77222	0.23311	0.04422
1593	1507	20150513	10.475	154.725	6.13314	37	3.73846e-05	5.3556	9.89774e-07	3.9131	1.52884	0.384377	0.05051
1594	1507	20150514	12.15	150.3	11.2468	40	9.79494e-05	7.23618	5.5121e-07	7.84448	2.04418	0.477307	0.06119
1595	1507	20150515	13.975	145.175	9.03977	43.5	8.03361e-05	6.04397	1.77273e-06	20.0632	1.73688	0.317993	0.05514
1596	1507	20150516	16.175	141.05	13.7309	55.75	0.000244709	5.27852	-9.40298e-07	-4.79739	2.2459	0.308486	0.07279
1597	1507	20150517	18.975	138.65	10.4012	55.75	7.81367e-05	4.16314	8.29781e-07	3.96396	2.87612	0.289947	0.06818
1598	1507	20150518	21.6667	138.633	12.9711	42.6667	8.94478e-05	3.85201	6.87618e-06	-0.683752	3.71514	0.433792	0.07495
1599	1509	20150630	10.05	159.1	7.28905	19	3.23108e-05	5.25657	6.47899e-07	8.31391	2.09818	0.31975	0.0407
1600	1509	20150701	11.025	156	6.40435	22	2.84234e-05	6.18413	-1.29796e-07	-14.8506	1.94377	0.362819	0.04325
1601	1509	20150702	10.7	150.45	7.91911	27.75	6.32013e-05	5.96675	2.95306e-06	-6.18636	1.07001	0.345004	0.0455
1602	1509	20150703	11.025	148.45	7.76239	24.75	8.74616e-05	2.73842	1.71377e-06	-7.60711	1.05576	0.587467	0.05311
1603	1509	20150704	13.025	146.9	7.14653	24	5.27443e-05	4.68165	5.62142e-07	-1.44539	1.66658	0.204056	0.03938
1604	1509	20150705	14.75	144.125	7.177	25.75	5.07421e-05	4.38985	1.24741e-06	1.56382	1.77784	0.124849	0.03853
1605	1509	20150706	17.15	140.45	13.156	30.75	0.00019752	6.7198	3.25142e-06	-9.61572	2.74247	0.286943	0.06028
1606	1509	20150707	18.5	135.9	12.8232	34.5	0.000186761	5.06799	2.56707e-06	-7.58207	2.00455	0.380313	0.06185
1607	1509	20150708	20.625	132.125	15.0246	37	0.000270408	6.25227	3.97186e-06	-11.8495	2.3279	0.544086	0.07476
1608	1509	20150709	22.5	129.6	12.3984	40	0.000146513	5.94183	-1.86243e-06	-16.8536	2.98883	0.470627	0.06825
1609	1510	20150701	13.3	129.9	5.8378	13	2.08712e-05	3.25216	4.5212e-07	-11.1814	1.50724	0.165079	0.03054
1610	1510	20150702	14.425	128.625	7.17772	16	2.62486e-05	4.24597	1.25078e-06	-13.053	1.14013	0.211089	0.03329
1611	1511	20150706	12.1	158.325	5.71312	35.75	4.10067e-05	5.99683	1.16216e-06	4.84799	2.42463	0.366446	0.05274
1612	1511	20150707	14	153.9	5.39892	53.25	3.02724e-05	6.60883	-3.41345e-07	2.43029	2.44109	0.151551	0.05422
1613	1511	20150708	15.875	149.375	10.7934	54.25	0.000121357	5.4196	5.88249e-07	-3.14166	2.2621	0.32176	0.06724
1614	1511	20150709	17.7	145.2	15.3901	60	0.000276677	5.38172	8.25921e-07	-17.8915	2.84874	0.391983	0.08448
1615	1511	20150710	18.325	141.625	12.426	53.25	0.000213517	3.33555	3.50703e-06	-0.909462	3.15764	0.324031	0.07715
1616	1511	20150711	18.375	139.175	13.5638	41.75	0.000238635	2.72657	4.95148e-06	0.199483	2.94228	0.413421	0.07515
1617	1511	20150712	18.7	137.5	13.8511	40	0.000258623	1.91664	-8.71845e-07	-17.4121	2.60479	0.294052	0.06782
1618	1511	20150713	20.925	136.875	10.9753	42	9.21828e-05	4.16867	3.56711e-07	-15.9711	3.38257	0.200754	0.06159
1619	1511	20150714	22.8	136.5	11.5928	42	9.90322e-05	3.1127	1.84274e-06	-9.65809	3.94124	0.237796	0.06669
1620	1512	20150717	18.3	158.867	8.68185	18	2.77327e-05	5.16421	4.19524e-06	1.72514	2.83831	0.329178	0.04687
1621	1512	20150718	18.025	155.075	7.62676	15	1.14321e-05	5.8868	-1.13591e-06	3.77243	2.54616	0.19076	0.03465
1622	1512	20150719	19.525	150.85	8.39219	15	1.29133e-05	5.65401	8.71883e-08	9.01806	3.27672	0.232947	0.04014
1623	1512	20150720	21.425	146.8	7.44149	22.75	2.50727e-05	5.3828	-2.83602e-06	15.1665	4.30794	0.273729	0.04818
1624	1512	20150721	22.6	142.833	6.51072	34.3333	2.09682e-05	5.76998	7.5415e-07	13.7227	5.04627	0.213291	0.05733
1625	1513	20150730	13.6	159.267	9.48497	17	1.20307e-05	3.02071	8.18496e-07	-6.75302	2.75498	0.343734	0.04586
1626	1513	20150731	13.4	156.425	8.96123	18	2.05756e-05	6.06214	-1.88571e-08	-1.30313	2.67356	0.350407	0.04413
1627	1513	20150801	14.075	151.425	7.46752	21	2.95303e-05	6.52341	6.39765e-07	-7.26378	2.32148	0.342204	0.04408
1628	1513	20150802	15.075	146.425	7.67726	36.5	6.91634e-05	5.67405	1.27043e-06	-10.6855	2.10335	0.193149	0.04951
1629	1513	20150803	17.075	142.375	7.36087	57.5	3.99211e-05	6.07462	2.18522e-06	0.135373	2.37756	0.246178	0.06277
1630	1513	20150804	18.775	137.825	12.1243	64	0.000166342	5.979	9.85529e-06	2.77077	2.66311	0.51585	0.08791
1631	1513	20150805	19.9	133.2	11.5114	49.25	0.000142402	5.83922	3.5396e-06	-0.98205	2.73316	0.330834	0.06927
1632	1513	20150806	20.8667	129.2	12.1445	47	0.000133935	5.1146	5.33193e-06	-4.30385	2.84629	0.373356	0.07153
1633	1515	20150814	12.55	149.3	5.23368	15.75	2.0436e-05	4.31724	2.78916e-06	-3.5189	2.12227	0.210521	0.03627
1634	1515	20150815	14	146.1	7.38171	23.25	7.26874e-05	3.46203	1.39373e-06	-4.45389	1.70885	0.271754	0.04337
1635	1515	20150816	15.325	143.775	9.70319	34.5	0.000107941	4.39019	2.46183e-06	2.11351	1.88125	0.264525	0.05259
1636	1515	20150817	17.175	139.775	10.0247	52	6.52086e-05	7.23363	1.16817e-07	7.55466	2.67236	0.330198	0.06386
1637	1515	20150818	18.6	133.7	10.0155	50	9.48504e-05	7.78185	3.30767e-06	1.01861	2.15995	0.230463	0.06035
1638	1515	20150819	18.8667	128.533	12.1905	51.6667	0.000192896	6.02313	2.45799e-07	-18.0012	1.53354	0.277539	0.065
1639	1516	20150816	14.45	159.7	13.3176	33	0.000171478	2.06133	4.4884e-06	-0.0376183	2.87486	0.373397	0.06618
1640	1516	20150817	15.025	158.15	17.6795	45	0.000467458	4.23529	6.17093e-06	-5.5585	3.03538	0.394894	0.08748
1641	1516	20150818	16.8	155.025	17.1668	52.75	0.000339664	5.39253	6.81527e-06	-15.4611	2.49377	0.480657	0.08823
1642	1516	20150819	19.45	151.575	18.1597	59.25	0.000417031	5.2691	3.07681e-06	-13.3248	3.45299	0.338671	0.09239
1643	1516	20150820	21.9	148.567	18.138	58.3333	0.000422331	4.79128	1.94603e-06	-16.9298	4.02671	0.447929	0.09788
1644	1518	20150906	20.875	139.25	5.90633	13.5	1.6993e-05	4.01798	-6.46486e-07	13.9803	3.46188	0.14076	0.0357
1645	1518	20150907	22.9	138.6	6.27522	18	2.07312e-05	4.99225	3.31723e-06	7.61691	4.37951	0.243434	0.04826
1646	1520	20150914	15.8	150.767	5.73899	13	1.26099e-05	4.85009	3.27994e-06	-1.37174	2.35307	0.23901	0.03657
1647	1520	20150915	18.275	150	4.9925	15.75	1.17851e-05	3.56506	-4.72931e-07	-5.57446	2.70769	0.110601	0.03366
1648	1520	20150916	19.875	146.9	4.85957	27.75	1.29673e-05	5.02867	-8.2314e-08	-6.02025	3.49415	0.164004	0.04523
1649	1520	20150917	22.025	143.825	7.18647	42	1.54786e-05	4.63794	3.36996e-06	8.32451	5.08165	0.318418	0.06785
1650	1521	20150921	15.5	141.1	6.21604	13	1.52456e-05	6.41342	5.27199e-07	-5.58209	1.98981	0.491576	0.04162
1651	1521	20150922	17.05	138.45	7.09007	15.75	2.97355e-05	4.16764	8.71995e-07	-3.63388	2.52131	0.436784	0.04572
1652	1521	20150923	18.1	134.8	7.73531	18.5	5.46422e-05	4.10673	2.98402e-06	-14.1538	1.75379	0.292493	0.04246
1653	1521	20150924	18.7	132.65	9.20079	25.25	9.20418e-05	1.80252	6.78262e-06	-4.25882	1.98894	0.376625	0.05469
1654	1521	20150925	19.675	131.475	10.2597	34	0.000131742	3.00726	3.78836e-06	-13.7733	2.33681	0.409738	0.06261
1655	1521	20150926	21.675	129.275	11.6008	46.25	0.000142235	3.95616	-6.63493e-07	-13.55	3.16945	0.269177	0.06671
1656	1521	20150927	22.3	127.5	18.4368	55	0.000349631	3.37967	1.08486e-06	-5.36083	3.34902	0.337537	0.08643
1657	1523	20151004	21.1667	157.167	7.87522	25.3333	3.72551e-05	6.98099	-2.09191e-06	-2.56811	3.06696	0.205553	0.0437
1658	1523	20151005	22.25	153.225	6.30579	28	2.79316e-05	4.38384	1.13093e-06	-7.78381	3.96613	0.264312	0.05314
1659	1524	20151012	14.7	148.075	5.67067	13.5	2.68719e-05	10.0194	5.5684e-07	5.91561	2.00197	0.186185	0.02978
1660	1524	20151013	15.725	140	6.11897	16.5	3.37563e-05	8.07126	2.68273e-06	4.87279	2.03079	0.456491	0.04305
1661	1524	20151014	15.625	134.35	6.7799	18	5.15846e-05	5.59723	2.28486e-06	5.33094	1.7186	0.303723	0.03934
1662	1524	20151015	15.475	129.725	5.98443	27.25	3.34627e-05	5.51345	1.30815e-06	-0.343068	1.43721	0.406486	0.0455
1663	1524	20151016	15.7	127.3	5.10591	38	2.48667e-05	3.6234	1.21704e-06	-10.3821	1.11925	0.186666	0.04369
1664	1525	20151013	13.4	158.6	5.76985	16.5	1.37725e-05	6.25559	7.31909e-07	-2.32942	2.76271	0.319033	0.04098
1665	1525	20151014	14.725	155.525	5.75288	18.5	2.81513e-05	5.72661	-7.01967e-07	0.725874	2.73343	0.207304	0.03801
1666	1525	20151015	15.975	150.55	7.88585	23.5	5.03168e-05	7.07647	-1.66687e-07	-10.4624	2.32231	0.31196	0.04499
1667	1525	20151016	16.225	144.825	10.5309	31.5	0.000119955	5.92376	7.52105e-08	-10.2658	2.19176	0.266809	0.05202
1668	1525	20151017	17.975	141.275	8.15828	39.5	6.05893e-05	3.93554	9.53521e-08	-13.1007	3.09249	0.191057	0.05563
1669	1525	20151018	19.675	140.15	11.7432	50	0.000135579	1.89631	3.67638e-06	0.800581	3.53301	0.311778	0.07406
1670	1525	20151019	20.85	140.25	8.07706	47.5	4.77038e-05	1.24627	4.14909e-06	-7.98695	3.82298	0.282862	0.06899
1671	1525	20151020	21.9	139.925	8.40982	42.25	5.05467e-05	1.74821	1.85344e-06	-8.85037	4.27706	0.2863	0.06689
1672	1525	20151021	22.8	139.85	7.98146	40	4.4357e-05	1.1302	9.93132e-07	-7.6434	4.71984	0.328296	0.06811
1673	1526	20151117	5.2	158.3	5.16464	20	3.93816e-05	6.3463	1.5539e-06	-2.85767	0.117688	0.487846	0.03801
1674	1526	20151118	6.175	155.35	4.74237	24.5	2.90207e-05	6.35308	6.8858e-07	-3.59255	0.422562	0.261519	0.03345
1675	1526	20151119	8.825	151.075	6.56327	27.75	3.69978e-05	5.94645	6.13127e-07	6.36359	0.33245	0.131726	0.03144
1676	1526	20151120	10.55	146.65	7.69582	41.75	3.09591e-05	7.7401	1.91749e-06	1.63693	0.826181	0.39743	0.05097
1677	1526	20151121	12.125	140.425	8.61572	51.5	3.75081e-05	8.33841	1.56744e-06	6.11933	1.91207	0.342059	0.05939
1678	1526	20151122	14.425	134.575	10.7274	45.75	5.88393e-05	6.55848	4.90964e-06	3.27226	1.87494	0.321968	0.06017
1679	1526	20151123	16.925	131.55	9.97221	42	1.1372e-05	3.92807	4.39329e-07	13.8483	2.31666	0.293408	0.05473
1680	1526	20151124	19.1	133.225	7.89908	35.75	3.01616e-05	4.27491	2.13052e-06	-11.5909	2.31752	0.274077	0.0526
1681	1526	20151125	20.475	136.375	7.80487	22.25	3.42038e-05	5.50526	3.36927e-07	-20.4789	3.40512	0.413054	0.05332
1682	1526	20151126	22.5	138.5	10.2139	15	3.93998e-05	6.55778	-8.85025e-07	-17.4986	4.09268	0.389706	0.05164
1683	1527	20151210	7.7	141.85	7.49987	14	2.02693e-05	8.17622	-3.487e-07	-3.60367	1.52216	0.544935	0.04143
1684	1527	20151211	9.325	137.425	6.12435	17.75	2.9579e-05	7.0459	1.30442e-06	2.39576	1.424	0.156613	0.03102
1685	1527	20151212	10.975	132.85	7.38121	24	2.40906e-05	5.6546	-9.00918e-07	-3.87972	1.74904	0.405107	0.04435
1686	1527	20151213	12.2	128.6	10.591	41.75	8.88353e-05	5.48196	-2.85761e-07	0.19286	1.39883	0.182593	0.04987

## Sheet: La Niña years
Sample	TC ID	Date	Latitude (°N)	Longitude (°E)	SSW (m/s)	MSW (m/s)	EPV (m/s)	Vh (m/s)	RV (s-1)	ΔMLD (m)	ΔSST (℃)	SSC (m/s)	UOD index	Date
212	9501	19950502	10.65	158.7	7.78199	10	1.94088e-05	4.90175	5.37311e-07	28.6694	2.11205	0.295011	0.03336	1995
213	9501	19950503	11.875	156.8	6.99658	10	1.1354e-05	3.3367	1.30898e-07	1.32247	2.25716	0.216086	0.03301	1995
214	9501	19950504	12.3	155.2	6.63822	10	2.11861e-05	3.56297	-1.19016e-06	-2.68573	2.15692	0.175183	0.03078	1995
215	9503	19950716	17	141.55	5.47756	13.5	6.66104e-06	3.32041	-1.47509e-06	-1.44429	2.59251	0.304496	0.03755	1995
216	9503	19950717	18.275	140.05	7.81942	16.5	1.27954e-05	3.43744	5.8053e-07	3.21769	3.20639	0.270403	0.0432	1995
217	9503	19950718	19	137.325	6.95424	22.75	1.96219e-05	3.61951	2.13448e-06	-1.16377	2.69748	0.247895	0.04467	1995
218	9503	19950719	20.45	134.075	5.63742	30	2.04679e-05	5.54817	-1.22977e-06	-10.6198	3.39419	0.313249	0.05107	1995
219	9503	19950720	22.1	130.633	5.56172	30	1.99915e-05	5.72886	7.36199e-06	-3.74037	3.28968	0.313502	0.05503	1995
220	9505	19950807	16.0333	131.933	6.26455	12	8.34924e-06	6.78674	1.7045e-06	2.34108	2.62134	0.124016	0.03159	1995
221	9505	19950808	18.3	128.633	7.06442	15	1.27032e-05	7.72036	1.57801e-06	-0.924033	1.31575	0.171575	0.02955	1995
222	9507	19950820	20.2	131	4.68045	12	1.21596e-05	2.47376	2.60203e-06	-6.00579	2.47789	0.373467	0.04123	1995
223	9507	19950821	20.05	130.075	4.85331	16.5	1.73706e-05	1.73346	1.922e-06	-8.50809	2.47608	0.249307	0.04009	1995
224	9507	19950822	21.05	129.35	5.73036	20	2.1059e-05	4.48304	6.61154e-07	-3.45135	2.94018	0.276789	0.04337	1995
225	9509	19950824	11	132.5	3.61085	10	1.52831e-05	5.66678	-6.12634e-07	1.53423	1.70463	0.372908	0.03246	1995
226	9509	19950825	12.95	130.325	5.03232	11.5	1.98223e-05	5.65316	2.50553e-07	-1.04775	1.61001	0.207253	0.02917	1995
227	9509	19950826	15.4333	127.967	6.11459	19.3333	2.34969e-05	4.43226	4.33799e-07	-5.28166	1.11547	0.185448	0.03243	1995
228	9512	19950912	16.375	146.925	8.27512	15	1.79144e-05	3.65799	3.75705e-07	-7.22775	2.45759	0.15164	0.03618	1995
229	9512	19950913	19	144.225	10.0828	23.75	3.98302e-05	7.04267	-2.51684e-06	-4.59227	3.12281	0.388017	0.05023	1995
230	9512	19950914	21.25	139.825	9.06265	38.75	4.83742e-05	5.18646	2.49142e-06	-3.48979	3.89607	0.320332	0.06322	1995
231	9512	19950915	23	138	9.21193	50	4.65419e-05	4.58595	6.56218e-06	-2.95907	4.14494	0.452419	0.0776	1995
232	9513	19950916	18.675	130.375	7.80289	23	3.90926e-05	8.9961	9.34744e-07	-6.70003	2.11935	0.146501	0.03757	1995
233	9513	19950917	19.775	136.9	10.7199	25.75	4.99604e-05	5.17764	-6.60234e-07	-1.80382	2.96837	0.194354	0.04678	1995
234	9513	19950918	22	137.967	12.6918	33.3333	6.43109e-05	5.20729	4.7516e-06	1.7393	3.51216	0.51994	0.06859	1995
235	9515	19950927	7.925	134.375	3.80752	12.25	1.22756e-05	7.35891	1.49034e-06	-5.50442	1.40073	0.262879	0.02985	1995
236	9515	19950928	9.5	129.775	6.31494	17	5.40706e-05	5.57384	9.35818e-07	-14.1764	1.38897	0.259235	0.03629	1995
237	9515	19950929	10.7	127.3	6.24833	23	3.73004e-05	6.41721	1.93115e-06	4.71818	1.26847	0.198973	0.03551	1995
238	9517	19951009	20.05	145.65	5.06762	13.5	8.33027e-06	3.94981	2.4337e-06	-5.14232	3.62257	0.126923	0.03832	1995
239	9517	19951010	22.05	143.8	7.76773	15	1.04404e-05	5.99194	2.57378e-06	9.5071	5.08777	0.180573	0.04711	1995
240	9517	19951014	22.3	137.95	4.1977	15	1.09361e-05	3.91873	2.72079e-06	-6.06688	3.67511	0.265902	0.04375	1995
241	9518	19951016	12.9	151.967	8.21433	14	2.11427e-05	8.79212	-7.13404e-07	-4.80137	2.13734	0.2759	0.03538	1995
242	9518	19951017	14.275	146.075	8.31753	20.25	1.83071e-05	8.31191	3.52544e-07	3.08146	1.80938	0.16095	0.034	1995
243	9518	19951018	16.5	140.05	7.387	36.25	2.57766e-05	7.99633	2.5444e-07	11.5561	2.3726	0.227684	0.04689	1995
244	9518	19951019	20.275	135.3	9.40038	43.75	1.79501e-05	6.16381	1.07373e-06	13.5219	3.56977	0.256426	0.05929	1995
245	9518	19951020	22.8	134.2	10.9081	50	2.2397e-05	4.7115	-4.11668e-06	12.1648	4.01951	0.209374	0.06195	1995
246	9520	19951025	7.55	135.8	3.75786	13	2.34798e-05	4.48415	1.99033e-06	-2.1408	1.41713	0.238882	0.03119	1995
247	9520	19951026	8.5	132.825	6.60304	15	3.21744e-05	3.93075	1.61044e-06	-0.438958	1.39515	0.437471	0.04054	1995
248	9520	19951027	10.075	129.075	5.89559	21.5	1.41363e-05	7.12425	7.21468e-07	7.90276	1.35684	0.371222	0.03843	1995
249	9521	19951026	10.775	143.875	5.21515	13.5	6.97608e-06	4.93244	-2.80155e-07	2.08702	1.70345	0.186877	0.02949	1995
250	9521	19951027	12.775	140.5	6.35214	20	6.46947e-06	4.03753	5.5693e-08	2.23879	1.99087	0.104273	0.03294	1995
251	9521	19951028	13.075	138.3	5.74508	21.25	1.18362e-05	1.49524	2.64891e-07	-3.74885	1.86163	0.194126	0.03746	1995
252	9521	19951029	12.475	137.875	4.92459	25	1.70527e-05	3.17207	1.46093e-06	-5.44618	1.83966	0.135781	0.0374	1995
253	9521	19951030	11.875	135.6	6.17829	28.75	3.87984e-05	3.77556	1.30876e-06	-3.54698	1.82138	0.238622	0.04379	1995
254	9521	19951031	12.275	131.9	7.82519	35.75	5.20769e-05	5.25548	2.22553e-06	-5.45651	1.75275	0.382922	0.05362	1995
255	9521	19951101	13.3333	128.9	9.49878	53.3333	9.91519e-05	5.27968	2.21673e-06	-4.66467	1.21723	0.265423	0.05996	1995
256	9522	19951101	20.525	154.675	8.96809	10.5	7.90353e-06	8.59838	1.40192e-06	12.2572	3.13812	0.230162	0.03636	1995
257	9522	19951102	23	151.3	8.33235	15	4.99729e-06	8.48131	2.52911e-06	6.68127	5.06731	0.170582	0.04596	1995
258	9523	19951226	10.2	130.4	7.86207	15	4.80603e-05	1.52352	1.39834e-06	-3.42353	1.526	0.357962	0.04089	1995
259	9523	19951227	9.95	129.15	12.9717	18.25	0.000114601	3.45696	1.39501e-06	-1.75826	1.34784	0.479799	0.05024	1995
260	9523	19951228	10.925	127.825	12.3893	23.75	0.000229079	2.75746	8.62528e-06	-4.2355	1.35708	0.490212	0.06201	1995
261	9523	19951229	13.25	129.1	10.7847	30	0.000137499	5.72847	3.73626e-06	-10.8915	1.26093	0.268465	0.0502	1995
262	9523	19951230	17.875	133.775	10.9517	27.5	6.0849e-05	14.1247	-1.14982e-06	-22.8126	1.85689	0.306154	0.0445	1995
263	9523	19951231	21.9667	144	6.7301	16.6667	1.98472e-05	15.2753	2.31888e-06	-19.0156	5.00641	0.268874	0.04821	1995
443	9805	19980912	19.2333	143.933	7.1312	15	1.04168e-05	4.97566	-1.59358e-06	-16.0715	3.37237	0.150153	0.03808	1998
444	9805	19980913	21.8	141.7	9.10298	16.5	1.65033e-05	3.6674	-1.27411e-06	-7.76977	4.46068	0.376029	0.05253	1998
445	9806	19980915	20.55	129.05	4.12939	12	1.14317e-05	5.66085	1.11083e-06	-11.5833	2.7359	0.308196	0.03804	1998
446	9806	19980916	21.175	132.15	5.11081	22	1.68616e-05	4.55038	1.68617e-06	2.04543	2.51805	0.341862	0.04448	1998
447	9806	19980917	22.2	134.2	7.83854	35	4.66546e-05	5.29136	3.31307e-06	-0.189681	3.89479	0.272555	0.05896	1998
448	9809	19981010	10.475	140.175	6.71804	15.75	2.85342e-05	5.22901	-1.94441e-07	-2.64065	1.83108	0.183333	0.03307	1998
449	9809	19981011	10.875	135.575	7.29908	24	4.33019e-05	6.72304	2.10375e-06	-0.849856	1.64566	0.332016	0.04322	1998
450	9809	19981012	12.475	130.825	6.98742	35	5.28031e-05	7.58466	-7.76286e-07	-0.728788	1.60817	0.15789	0.04171	1998
451	9809	19981013	14.7	127.8	11.4712	50	0.000100554	8.27281	-1.14566e-06	6.7456	1.07829	0.210518	0.05285	1998
452	9810	19981017	11.35	131.175	6.92141	15	1.89236e-05	2.67539	-1.16768e-06	-19.8209	1.48542	0.168864	0.03216	1998
453	9810	19981018	11	129.95	6.68956	16.25	1.2903e-05	0.987558	3.95335e-06	-4.30642	1.40849	0.373138	0.04148	1998
454	9810	19981019	10.65	129.475	10.4068	28.25	5.71661e-05	2.34009	6.91809e-06	-6.23775	1.40341	0.562858	0.05942	1998
455	9810	19981020	11.8333	127.7	9.75868	45	6.97424e-05	3.15051	9.05409e-08	-15.4566	1.34328	0.215506	0.0537	1998
456	9901	19990423	14.25	127.5	8.38586	16.5	4.21378e-05	3.98895	-9.6824e-07	-2.8121	1.12637	0.196086	0.03237	1999
457	9901	19990424	15.275	129.6	7.02898	22.25	2.93665e-05	3.5786	-1.69762e-07	0.977016	1.4321	0.152932	0.0347	1999
458	9901	19990425	17.9	131.6	6.49339	25.25	2.13962e-05	5.16154	-3.52569e-08	-3.89959	2.08186	0.29741	0.0431	1999
459	9901	19990426	20.925	134.5	6.32432	28.75	2.18992e-05	7.08502	-1.01709e-06	-5.20798	3.66716	0.205427	0.04758	1999
460	9903	19990601	12.4	129.8	9.12589	13	1.70016e-05	2.42179	-8.76208e-07	-13.3373	1.48866	0.159702	0.03179	1999
461	9903	19990602	13.675	129.75	10.0443	20.25	2.00318e-05	1.98774	1.51945e-06	-13.3676	1.4613	0.156027	0.03788	1999
462	9903	19990603	15.65	128.725	6.46016	27.75	1.73422e-05	4.42852	9.73577e-07	-20.5298	1.16118	0.182084	0.03866	1999
463	9903	19990604	17.1	127	7.06108	33	4.86557e-05	8.99424	2.68882e-06	-16.2743	1.51853	0.393647	0.05028	1999
464	9906	19990729	14.025	133.875	9.25496	15	5.45427e-05	5.89814	3.63277e-06	-7.88766	1.96773	0.200489	0.03847	1999
465	9906	19990730	19.2	132.9	8.51892	20.25	1.7192e-05	7.40592	3.31063e-06	17.6991	2.30359	0.337075	0.04306	1999
466	9906	19990731	22.2	130.95	8.22944	26.5	3.7922e-05	5.65497	2.79129e-06	11.8066	3.34666	0.347847	0.05286	1999
467	9907	19990803	20.3	139.35	11.3782	13.5	3.92679e-05	5.63529	1.96875e-06	-15.2667	3.2515	0.21609	0.04406	1999
468	9907	19990804	22.5	137.5	8.79235	18	2.82842e-05	6.39581	9.08402e-08	-4.892	3.69779	0.238123	0.04525	1999
469	9912	19990917	20	131	6.04648	12	2.93344e-05	1.77778	2.03465e-06	-11.493	2.47829	0.247693	0.03885	1999
470	9912	19990918	20.675	130.25	6.28293	13.5	2.57065e-05	3.97841	1.91633e-06	-8.95439	2.77244	0.236238	0.03944	1999
471	9912	19990919	22.1	128.2	6.16208	15	2.79878e-05	7.60439	3.86329e-06	-8.35312	3.33663	0.210359	0.04147	1999
472	9914	19991002	17	131.5	4.84421	12	9.33569e-06	6.43948	1.16757e-06	-7.1279	2.27731	0.247237	0.03381	1999
473	9914	19991003	18.05	129.05	7.89033	17.5	3.21622e-05	8.27846	-1.33487e-06	1.16749	1.22749	0.224181	0.03136	1999
474	9916	19991113	16.7	131.2	4.62586	12	1.42157e-05	7.10072	8.51768e-07	5.71666	2.18896	0.277262	0.03309	1999
475	9916	19991114	19.5	130.475	4.97494	19.5	1.87762e-05	5.84546	1.54596e-06	-8.35088	2.34844	0.145216	0.036	1999
476	9916	19991115	22.3	131.3	4.67201	25	1.54223e-05	7.68809	-2.32399e-07	-22.4939	3.40186	0.189481	0.044	1999
477	1	20000505	10.1	134.775	5.86891	15	1.91719e-05	4.29638	9.31384e-07	-3.06801	1.61789	0.502593	0.04239	2000
478	1	20000506	12.1	132.3	6.39658	15	1.85165e-05	3.29146	-7.78686e-07	-14.1283	1.79789	0.2252	0.03461	2000
479	1	20000507	13.525	131.35	8.43626	25.75	4.32056e-05	1.39627	-4.77455e-07	-13.0996	1.90954	0.160824	0.04202	2000
480	1	20000508	14.5	132.225	10.3903	35.75	6.72559e-05	3.23979	1.08291e-06	-4.9028	2.17364	0.190978	0.05134	2000
481	1	20000509	17	134.8	11.4097	48.75	6.19978e-05	6.51687	1.07326e-06	5.81479	1.46659	0.36129	0.05949	2000
482	1	20000510	21.375	138.225	14.5486	43.75	8.5164e-05	6.85906	7.92603e-06	-0.811443	3.25154	0.422293	0.07331	2000
483	3	20000702	14.2	132.7	7.4781	15	3.8702e-05	4.32709	9.72588e-07	-11.2034	2.03771	0.153175	0.035	2000
484	3	20000703	16.325	131.825	7.82403	23.75	4.78483e-05	2.7039	5.62891e-07	-14.0862	2.59751	0.3063	0.04854	2000
485	3	20000704	18.675	131.6	11.8751	38.25	0.000127619	4.54851	2.01643e-06	-20.9693	2.21996	0.296973	0.06045	2000
486	3	20000705	21.5667	132.5	13.9677	45	0.000125171	4.91739	4.95302e-06	0.263731	2.7663	0.627041	0.07863	2000
487	8	20000801	22.0667	151.133	7.10474	18.6667	1.74481e-05	4.16187	2.46399e-07	-2.6097	4.93313	0.187281	0.04885	2000
488	8	20000802	22.3333	148.567	8.97291	36	2.39235e-05	4.35565	-3.79593e-06	7.57267	4.16846	0.47057	0.06276	2000
489	9	20000809	14.425	140.975	8.94553	14.25	3.41711e-05	6.57492	2.15605e-06	-17.4981	1.89152	0.174667	0.03552	2000
490	9	20000810	16.925	137.975	8.28769	18.5	3.34247e-05	8.61985	1.26836e-06	-7.49055	2.39457	0.242028	0.03982	2000
491	10	20000818	12.1	137.15	7.61701	15	4.11421e-05	6.77258	-2.60677e-07	-15.2465	1.86182	0.207681	0.03471	2000
492	10	20000819	15.025	134.95	8.85061	22	5.74582e-05	6.52692	1.12789e-06	-0.132989	1.73722	0.28812	0.0419	2000
493	10	20000820	17.275	131.175	7.5181	35.25	5.08311e-05	5.9731	3.02481e-06	-1.03238	2.02182	0.198553	0.04813	2000
494	10	20000821	19.1	127.7	9.01388	52.5	6.51187e-05	6.60532	1.57276e-06	-2.74746	1.69615	0.323897	0.06095	2000
495	14	20000902	16	156	3.51019	12	1.22399e-05	5.83741	1.00936e-06	-12.1605	2.70452	0.131682	0.03173	2000
496	14	20000903	15.775	153.825	4.0134	20.75	1.25243e-05	4.23207	-1.11785e-06	-10.6415	2.41706	0.136145	0.03522	2000
497	14	20000904	16.075	150.375	5.28327	31.5	1.89847e-05	4.50698	-6.9487e-07	-7.16523	2.30738	0.216687	0.04432	2000
498	14	20000905	15.325	147.525	5.58445	30.75	2.25751e-05	4.29418	1.64712e-07	-3.75945	2.09131	0.199743	0.04306	2000
499	14	20000906	14.1	147.325	7.30292	27.5	2.82391e-05	3.41231	7.96266e-08	-7.9976	1.84502	0.177245	0.04122	2000
500	14	20000907	16.85	144.175	7.0669	25	3.0371e-05	7.01799	-5.49817e-07	-20.3549	2.3112	0.0984348	0.03816	2000
501	14	20000908	19.325	139.925	8.9268	27.5	5.21364e-05	5.83702	-5.51567e-07	-17.4146	3.42829	0.301556	0.05316	2000
502	14	20000909	21.6	136.767	8.44493	37.6667	3.79311e-05	6.83606	6.96171e-07	-9.22735	3.58637	0.127233	0.0529	2000
503	19	20001022	21.575	136.45	8.95155	17.75	1.87109e-05	8.03653	3.46369e-07	9.48432	3.75234	0.327366	0.04648	2000
504	19	20001023	22.575	130.8	6.49457	22.5	1.81327e-05	5.24543	1.62329e-06	5.61413	3.32763	0.23751	0.04515	2000
505	19	20001024	23	128.2	8.39285	25	2.78076e-05	4.85931	-1.3501e-06	12.049	3.33379	0.227617	0.04568	2000
506	20	20001026	10.675	130.85	5.10547	17.75	3.12248e-05	7.39428	4.55599e-07	-9.27583	1.49721	0.349329	0.03725	2000
507	20	20001027	12	128.2	13.3523	23	0.000206815	3.39435	1.84084e-06	1.0918	1.38806	0.376473	0.0532	2000
508	21	20001031	9.56667	130.867	6.84685	15	1.09932e-05	5.29491	1.42875e-06	11.0351	1.51	0.385656	0.03729	2000
509	21	20001101	11.2667	128.1	9.13913	18.6667	5.24809e-05	7.00943	1.46224e-06	-4.27312	1.39177	0.22216	0.03664	2000
510	22	20001128	8.75	131	9.85008	18.5	8.0743e-05	3.37785	3.4857e-06	7.20554	1.39971	0.352863	0.04413	2000
511	22	20001129	8.85	129.95	6.78716	23	6.6697e-05	3.27152	3.30137e-06	10.6685	1.23965	0.398141	0.04491	2000
512	22	20001130	9.25	127.8	5.92924	23	4.49259e-05	11.8605	3.50324e-06	7.07063	1.12656	0.225514	0.03429	2000
513	23	20001229	8.825	129.425	5.22689	13.5	4.37479e-05	5.22667	1.64152e-06	-0.704946	1.08674	0.381156	0.03561	2000
514	23	20001230	11.025	127.375	8.72586	20.25	7.39493e-05	2.54356	2.91306e-06	-13.1113	1.31396	0.218667	0.04092	2000
515	23	20001231	13.175	128.85	9.59065	24	5.08031e-05	6.10606	7.44408e-07	-10.4266	1.24177	0.154521	0.0374	2000
1054	701	20070330	6.05	158.15	5.11277	13.5	2.24593e-05	2.45021	1.24106e-07	0.221565	0.456646	0.165119	0.02526	2007
1055	701	20070331	7.45	156.05	7.03374	15	7.3057e-05	7.67164	2.93431e-07	9.92249	0.627837	0.170363	0.02709	2007
1056	701	20070401	10.325	151.775	8.49481	21.5	6.96851e-05	5.16747	4.01106e-06	24.8771	0.964694	0.386821	0.04222	2007
1057	701	20070402	13.8	148.25	9.71279	31	7.12981e-05	7.07012	7.2246e-07	44.0118	2.03384	0.173345	0.04199	2007
1058	701	20070403	17.35	144.775	9.92341	37.5	7.49046e-05	5.78564	1.09604e-06	14.4497	2.66596	0.247448	0.05389	2007
1059	701	20070404	21.45	145.975	10.9742	32.5	5.34194e-05	7.83843	2.58278e-06	-17.5677	4.14264	0.25504	0.0598	2007
1060	702	20070515	8.23333	146.067	6.1066	12	1.30694e-05	3.56705	-3.28117e-07	-4.11232	1.01326	0.186744	0.02735	2007
1061	702	20070516	8.925	143.475	7.85105	14.25	1.54068e-05	5.12752	4.31205e-07	-3.83813	1.51053	0.173636	0.03121	2007
1062	702	20070517	9.55	138.725	4.55966	19	2.42005e-05	6.89437	1.41432e-07	-2.20215	1.75252	0.350685	0.03809	2007
1063	702	20070518	12.775	134.3	6.6474	28.5	1.30447e-05	6.77744	-8.37684e-07	15.7091	1.93591	0.27614	0.04091	2007
1064	702	20070519	16.525	132.4	4.59413	40	9.92691e-06	4.7483	-1.20986e-07	2.14212	2.46371	0.236495	0.04934	2007
1065	702	20070520	19.475	134.875	8.46256	47.5	2.90567e-05	6.70432	-4.52842e-06	12.8429	2.96018	0.268282	0.05554	2007
1066	702	20070521	22.3	138.4	11.6941	45	9.67621e-06	9.08014	1.79197e-06	2.58533	3.92332	0.298497	0.0639	2007
1067	704	20070707	6	148.433	7.25648	15	9.21022e-05	4.01124	1.59995e-06	-6.91092	0.191125	0.308607	0.03396	2007
1068	704	20070708	8.175	145.4	5.07854	15.75	2.99083e-05	7.01178	-8.02129e-07	-6.11907	1.12666	0.168456	0.02776	2007
1069	704	20070709	11.15	140.875	7.6624	23.25	7.48481e-05	6.03718	9.20041e-07	-21.7654	1.79586	0.176868	0.04073	2007
1070	704	20070710	13.425	136.825	11.8685	32.25	0.000171914	7.41749	2.54184e-07	-15.9608	1.83932	0.108725	0.04818	2007
1071	704	20070711	18.05	132.15	9.43289	43.75	7.54847e-05	8.72996	2.62487e-06	-17.7052	1.93619	0.314141	0.05806	2007
1072	704	20070712	21.6	128.9	9.66138	52.5	6.86684e-05	6.79062	2.4636e-06	-11.3411	3.27594	0.489503	0.07473	2007
1073	705	20070727	18.6	154.3	4.8993	12	9.24946e-06	11.5124	-4.36909e-06	-10.4009	2.69214	0.269456	0.03121	2007
1074	705	20070728	17.775	149.5	3.98505	15	7.60346e-06	5.36192	-3.11032e-06	-10.1306	2.48388	0.195577	0.03233	2007
1075	705	20070729	18.4	144.55	6.09795	22.25	2.23762e-05	5.38132	-3.76841e-06	-17.5725	2.94631	0.221358	0.04114	2007
1076	705	20070730	20.225	141.65	5.85226	33.25	2.31138e-05	4.42925	4.24365e-06	-10.8677	4.10181	0.217136	0.05675	2007
1077	705	20070731	22.25	139.9	7.30838	42.5	3.59847e-05	4.0647	-3.16185e-06	-4.92899	4.43066	0.303623	0.06294	2007
1078	707	20070804	18.4	137.5	8.94491	15	-2.69315e-07	5.0884	2.18196e-06	0.275175	2.53401	0.229247	0.03874	2007
1079	707	20070805	19.725	134.875	7.99363	18.25	1.34918e-05	6.60985	3.05331e-06	-5.9217	3.17807	0.363957	0.04798	2007
1080	707	20070806	21.425	129.475	10.0933	23.25	1.13073e-05	6.88925	-3.94265e-06	-11.5894	3.13999	0.439053	0.05043	2007
1081	708	20070806	15	129.35	7.68499	15	3.14934e-05	5.92648	3.91693e-07	-9.05484	1.37508	0.246798	0.03389	2007
1082	708	20070807	16.4333	127.4	9.5698	15	2.48895e-05	5.66871	-3.78554e-06	-14.4338	1.18465	0.266122	0.0326	2007
1083	709	20070812	17.3	135.5	8.33325	15	1.3852e-05	1.92545	-1.7895e-07	2.25049	1.37234	0.264882	0.03481	2007
1084	709	20070813	16.625	133.45	6.60398	25.75	2.83539e-05	3.68173	-2.19352e-06	-6.59248	1.99073	0.201969	0.03973	2007
1085	709	20070814	16.025	130.4	8.21099	40	4.55626e-05	3.7827	-6.05986e-07	-12.6567	1.7701	0.292151	0.05262	2007
1086	709	20070815	16	127.925	9.70193	52.5	8.67893e-05	3.56105	4.63176e-06	-5.28555	1.10947	0.4347	0.06641	2007
1087	710	20070827	16.7	152.5	7.25456	12	9.07329e-06	4.64841	1.55633e-06	-4.79853	2.4921	0.175104	0.0346	2007
1088	710	20070828	18.725	154.325	7.76124	14.25	2.69741e-05	5.72625	3.0618e-06	-11.6792	2.69746	0.27459	0.04182	2007
1089	710	20070829	21.7	156.233	9.16993	21	5.13404e-05	4.55948	1.55463e-06	-11.2079	2.99156	0.225478	0.04655	2007
1090	712	20070911	19.05	138.35	7.98176	15	1.52434e-05	5.85228	3.4766e-06	-11.7547	2.78083	0.331741	0.04439	2007
1091	712	20070912	20.75	135.975	7.30229	15	1.85658e-05	4.19796	-7.73013e-07	-15.6067	3.68435	0.263196	0.04427	2007
1092	712	20070913	22.3	133.55	6.86933	19	2.15492e-05	11.9099	1.39732e-06	-3.42433	3.56703	0.152722	0.03945	2007
1093	713	20070915	19.675	132.625	6.77174	15	2.0972e-05	3.15578	5.39169e-06	-6.05602	2.45234	0.32461	0.04409	2007
1094	713	20070916	21.05	130.125	9.70202	24.75	6.62247e-05	5.0254	4.09518e-07	-14.8076	2.94965	0.363401	0.05319	2007
1095	713	20070917	22.4	127.7	8.36677	35	5.25504e-05	5.19568	2.28527e-06	-7.37425	3.31676	0.356083	0.05963	2007
1096	716	20071001	17.3	130.767	8.22949	16	4.71588e-05	1.78728	-3.84265e-06	-0.00847736	1.81034	0.265035	0.03643	2007
1097	716	20071002	16.8	131.175	7.4718	27.25	4.65281e-05	2.09559	-1.38401e-06	-13.8149	2.12487	0.278068	0.04641	2007
1098	716	20071003	17.55	129.575	8.67911	40	6.65952e-05	3.56621	-7.83467e-07	-15.3069	1.26097	0.34111	0.05317	2007
1099	716	20071004	18.9	127.7	10.5682	47.5	0.000105936	4.24482	5.54953e-06	-14.2629	1.60135	0.261238	0.06208	2007
1100	720	20071018	17.95	145.4	4.9508	15	1.49683e-05	5.31022	2.96707e-07	-15.432	2.94365	0.177446	0.03692	2007
1101	720	20071019	20.2	142.55	6.8889	23.25	2.52878e-05	5.89433	1.55445e-07	1.06285	4.26414	0.275576	0.05053	2007
1102	720	20071020	22.1	140.7	5.68762	40	1.73628e-05	3.39455	-7.68315e-07	5.89283	4.4753	0.180022	0.05704	2007
1103	722	20071101	18.1	132.5	6.05846	12	1.41452e-05	1.55642	-6.43493e-07	-16.1128	1.86384	0.187838	0.03258	2007
1104	722	20071102	18.25	131.15	5.63109	12.75	1.08362e-05	3.81006	-4.14136e-07	-2.65842	2.10514	0.204966	0.03249	2007
1105	722	20071103	18.1	128.233	7.98024	16	1.716e-05	5.0919	-1.19372e-06	5.06311	1.31023	0.28556	0.03357	2007
1106	724	20071120	12.175	137	7.44485	16.5	3.77127e-05	7.93814	-1.82088e-06	10.1126	1.86072	0.318855	0.0358	2007
1107	724	20071121	14.225	132.225	10.4663	25.25	6.6457e-05	5.29924	4.37918e-07	-3.33081	2.10181	0.191111	0.04374	2007
1108	724	20071122	14.3333	128.6	14.1618	37.6667	0.000110201	4.57168	3.01934e-06	-7.03383	1.12737	0.377306	0.05835	2007
1109	724	20071128	20	127.5	8.20061	15	7.54641e-06	4.61076	9.64919e-07	-32.9712	2.51272	0.287175	0.04217	2007
1216	1001	20100322	8.4	141.7	11.4231	15	4.18322e-05	5.78814	-4.68707e-07	24.7536	1.66219	0.538128	0.04437	2010
1217	1001	20100323	10.275	138.025	9.32008	15	3.62844e-05	5.91574	1.28016e-06	52.0394	1.87182	0.373206	0.03756	2010
1218	1001	20100324	12.825	134	8.26626	16.5	3.95445e-05	5.8351	-4.15235e-08	29.5061	1.95346	0.403019	0.04006	2010
1219	1001	20100325	15.85	132.175	8.01195	18	1.42969e-05	3.76337	-1.47172e-06	13.6732	2.56752	0.176519	0.03632	2010
1220	1001	20100326	17.5667	131.833	7.92969	15.3333	3.71567e-05	1.51362	8.06859e-07	-17.5505	2.14658	0.280735	0.04156	2010
1221	1002	20100711	13.8	132.2	6.27327	14	1.79666e-05	5.83136	8.10849e-07	-6.23722	2.00429	0.193293	0.03311	2010
1222	1002	20100712	14.2667	129.133	6.78744	24.3333	1.58029e-05	7.17996	-1.93093e-07	-10.2142	1.26489	0.12918	0.03302	2010
1223	1007	20100828	19	138.35	7.9154	15	2.03353e-05	8.13484	-5.03244e-07	-7.36361	2.77377	0.239119	0.03788	2010
1224	1007	20100829	21.35	134.9	5.85873	17	1.62555e-05	5.62964	3.35948e-07	-4.8623	3.91194	0.265357	0.04485	2010
1225	1007	20100830	22.8	132.4	4.94657	23	1.47594e-05	5.6705	1.59647e-06	-9.72592	3.44037	0.231503	0.04558	2010
1226	1009	20100901	16.05	140.7	8.10857	13	4.17219e-05	9.64691	1.02639e-06	-6.41842	2.16551	0.185456	0.03339	2010
1227	1009	20100902	20.05	136.675	9.94127	15	3.7351e-05	9.40691	2.40219e-06	2.11139	3.16038	0.247783	0.0421	2010
1228	1009	20100903	22.6	132.9	7.09038	15	1.62899e-05	9.30936	-5.8098e-07	1.59639	3.44952	0.208029	0.03802	2010
1229	1011	20100914	19.6	129.1	4.95921	15	2.05625e-05	3.56001	-1.8076e-06	-12.2384	1.87224	0.317118	0.03631	2010
1230	1011	20100915	20.575	127.95	6.49511	17.75	2.7279e-05	2.12531	-2.64196e-06	-7.91309	3.0202	0.320798	0.04391	2010
1231	1011	20100916	21.675	128.2	9.71094	30	4.98855e-05	1.95408	-7.28359e-07	-7.81322	3.35612	0.310517	0.0558	2010
1232	1011	20100917	22.55	128.15	8.88485	36.5	6.14217e-05	2.09915	1.54665e-06	-6.96866	3.2702	0.248537	0.05822	2010
1233	1012	20100920	18.9667	145.9	7.30821	14.3333	1.41127e-05	2.18469	1.09696e-06	-14.7617	3.30239	0.196644	0.0418	2010
1234	1012	20100921	19.125	144.55	7.88745	15.75	2.652e-05	2.85139	-2.39044e-07	-19.3933	3.22713	0.166047	0.0413	2010
1235	1012	20100922	19.6	142.1	9.14601	21.5	6.69657e-05	2.66826	1.77756e-06	-8.57724	3.89193	0.227188	0.05206	2010
1236	1012	20100923	21.375	140.975	12.2809	33.25	0.000138127	5.00815	8.17447e-06	1.64116	4.23547	0.424076	0.07292	2010
1237	1013	20101013	11.95	141	6.09142	16	4.04479e-05	1.84797	5.15461e-07	-3.54727	1.83948	0.118901	0.03309	2010
1238	1013	20101014	12.9	138.875	10.6924	24.5	0.000100182	4.46594	-1.58811e-07	-6.7244	1.86918	0.301466	0.04743	2010
1239	1013	20101015	15.375	135.925	12.2691	35.75	0.000107709	6.63633	-4.57618e-07	6.07112	1.66157	0.268183	0.05102	2010
1240	1013	20101016	18.175	130.9	11.3147	43.75	8.1263e-05	6.97859	-2.69027e-06	1.65044	2.02774	0.225036	0.05314	2010
1241	1013	20101017	18.7	127.5	11.8479	60	0.000111248	6.34828	2.26621e-06	-5.28123	1.49901	0.252823	0.06595	2010
1242	1014	20101023	15	133.6	6.67003	15	2.02756e-05	2.54118	1.85983e-06	-17.8195	1.92488	0.229245	0.03762	2010
1243	1014	20101024	15.825	132.2	6.74165	17	2.49131e-05	3.58725	2.12599e-06	-20.8445	2.55426	0.245327	0.04213	2010
1244	1014	20101025	17.75	130.275	7.53952	27.25	3.78598e-05	4.01614	-6.37899e-07	-23.0789	1.73524	0.170601	0.04123	2010
1245	1014	20101026	20.025	128.45	8.85783	36.5	4.46642e-05	2.32536	5.2618e-06	-6.38637	2.47929	0.222212	0.05538	2010
1246	1014	20101027	21.6333	127.9	11.8	45	0.000132643	4.02184	1.95411e-06	-11.9231	3.36623	0.191732	0.0655	2010
1247	1102	20110519	8.3	141.5	4.67749	15	1.69653e-05	2.04002	-1.11638e-06	-4.07092	1.69671	0.37576	0.03766	2011
1248	1102	20110520	8.375	140.25	5.83251	15	3.13731e-05	2.96419	2.29569e-06	-5.78733	1.82276	0.431285	0.0429	2011
1249	1102	20110521	9	138.05	6.76245	15.75	4.92671e-05	2.80479	3.83562e-06	-0.590722	1.48605	0.218755	0.0367	2011
1250	1102	20110522	10.075	136	10.6403	23.25	6.26088e-05	3.99547	9.34528e-07	-6.07395	1.49763	0.37518	0.04699	2011
1251	1102	20110523	11.275	132.825	10.3771	28	9.01647e-05	4.00829	4.43481e-08	-11.6932	1.78931	0.284794	0.04866	2011
1252	1102	20110524	12.175	129.85	6.85542	31.5	3.35036e-05	3.79128	2.6996e-07	-8.64638	1.49057	0.213049	0.04304	2011
1253	1102	20110525	12.95	127.675	8.21362	45	0.000109284	3.32009	7.61628e-07	-11.1385	1.26576	0.135793	0.05124	2011
1254	1104	20110616	9.1	129.4	8.81524	13	4.05395e-05	4.85424	3.44987e-06	-2.26717	1.18549	0.239175	0.03442	2011
1255	1104	20110617	11.275	128.225	6.38611	13.5	2.91577e-05	5.03711	1.51359e-06	1.49599	1.39647	0.301327	0.03437	2011
1256	1105	20110620	11.2	133.2	5.84525	15	1.74909e-05	3.8567	-1.2686e-08	-4.6395	1.82074	0.321312	0.03703	2011
1257	1105	20110621	12.025	131.1	7.06953	15	3.77672e-05	4.66403	4.26041e-07	-10.5382	1.56222	0.338115	0.03819	2011
1258	1105	20110622	13.9	128.525	9.26818	19.75	7.38719e-05	4.15288	2.10092e-06	-22.9943	1.10551	0.209181	0.03927	2011
1259	1105	20110623	16.2	127.15	9.62829	25	5.8855e-05	5.33409	2.47258e-06	-17.1526	1.17407	0.427224	0.04866	2011
1260	1106	20110711	18.5	156.95	9.81527	15	3.69908e-05	3.80565	2.70022e-06	-8.65556	2.83354	0.355877	0.04741	2011
1261	1106	20110712	19.075	154.675	8.85308	19.75	3.34263e-05	3.92664	1.60492e-07	-7.14509	2.6989	0.2873	0.04496	2011
1262	1106	20110713	19.75	150.65	6.8708	30.25	2.20449e-05	6.32768	4.75517e-06	-4.64085	3.29184	0.304969	0.05402	2011
1263	1106	20110714	20.15	145.625	7.45658	40	6.70909e-05	6.0701	-6.1615e-07	-13.2138	3.67174	0.244296	0.05867	2011
1264	1106	20110715	20.575	141	6.74051	48.5	3.65241e-05	4.6227	-2.72662e-06	-12.6591	4.0097	0.216579	0.06193	2011
1265	1106	20110716	21.725	137.525	9.20791	53.75	5.77221e-05	5.20387	2.54689e-06	-5.89627	3.35036	0.26986	0.06831	2011
1266	1107	20110713	14.8	133.5	5.66418	12	2.12745e-05	2.05872	-5.16773e-07	-5.81276	1.94633	0.145827	0.03073	2011
1267	1107	20110714	14.45	132.525	7.037	12.75	3.44703e-05	2.06527	5.04623e-07	-7.35252	2.10459	0.179921	0.0349	2011
1268	1107	20110715	14.15	133.7	8.50888	17.25	4.01785e-05	3.277	6.68009e-07	-12.2919	1.96157	0.16132	0.0372	2011
1269	1109	20110727	10.725	139.725	6.19731	15	3.17428e-05	7.68274	2.02619e-06	-16.7453	1.77688	0.247833	0.03556	2011
1270	1109	20110728	11.875	134.675	7.02699	19	1.9644e-05	3.40384	-1.24233e-07	-20.5899	1.8438	0.163525	0.03625	2011
1271	1109	20110729	13.675	133.825	8.59429	26.5	3.1217e-05	3.88806	1.32006e-06	-17.7317	1.99244	0.144466	0.04228	2011
1272	1109	20110730	16.25	133.05	7.22278	50	4.17089e-05	2.19388	-2.39818e-07	-12.156	2.20435	0.159082	0.05598	2011
1273	1109	20110731	17.525	133.15	10.5804	55.5	0.000125629	3.15769	1.33551e-06	-9.57942	1.92201	0.188838	0.064	2011
1274	1109	20110801	20.175	134.05	12.6138	50.5	0.000171185	4.08702	3.58658e-06	-12.7931	3.33827	0.24338	0.07296	2011
1275	1109	20110802	22.35	134.1	9.18741	50	6.21471e-05	3.58864	-3.9983e-07	-9.98051	3.87311	0.327679	0.06971	2011
1276	1111	20110821	12.6	128.467	4.361	10	1.1965e-05	3.88977	-1.14322e-06	-11.1395	1.35449	0.160765	0.02567	2011
1277	1111	20110822	14.45	127.6	5.23154	11.75	1.54815e-05	1.89634	2.46533e-06	-10.1765	1.09604	0.15965	0.02901	2011
1278	1111	20110823	15.725	127.325	6.108	17	2.98211e-05	1.32014	2.3331e-07	-6.31511	1.11812	0.415831	0.04011	2011
1279	1111	20110824	16.1	127.1	9.08478	23	7.96471e-05	0.990565	-1.3806e-06	-10.7416	1.16276	0.345412	0.04434	2011
1280	1112	20110823	15.3	142.8	6.89369	13	2.2149e-05	5.58786	1.30843e-06	-18.8868	1.94004	0.113238	0.03143	2011
1281	1112	20110824	16.725	141.35	6.20723	14.5	1.97024e-05	3.64164	-4.29203e-07	-17.7519	2.49043	0.186596	0.0363	2011
1282	1112	20110825	19.575	140.5	8.52755	19	3.86413e-05	3.2498	-1.76373e-07	-18.613	3.68051	0.197343	0.04673	2011
1283	1112	20110826	21.7	140.1	9.67823	23	5.21698e-05	2.15564	3.59799e-06	0.180674	4.19374	0.415976	0.06085	2011
1284	1112	20110827	22.575	139.575	10.532	24	0.000102122	0.781013	3.10951e-06	2.61341	4.52487	0.384327	0.06415	2011
1285	1112	20110828	22.9	139.6	9.59621	25	7.10897e-05	0.699025	4.33532e-06	-1.13703	4.73546	0.481212	0.06819	2011
1286	1113	20110902	20	148.2	5.93451	14	1.91129e-05	2.13692	1.64348e-06	-6.53376	3.12036	0.227556	0.04098	2011
1287	1113	20110903	20.9	149.333	7.51939	16	2.10847e-05	8.14734	-2.53959e-07	1.51294	3.44161	0.385406	0.04543	2011
1288	1114	20110905	17.9	132.2	5.26667	12	1.09965e-05	4.96105	4.51721e-08	2.4338	1.93481	0.189075	0.03004	2011
1289	1114	20110906	19.75	134.175	4.78522	12.75	9.87265e-06	4.61065	1.78566e-06	0.287128	3.15008	0.33541	0.04149	2011
1290	1114	20110907	21.9	135.533	4.92718	17.6667	1.0047e-05	4.2675	-1.49189e-06	-2.09338	4.04913	0.243707	0.04367	2011
1291	1115	20110909	20.25	143.95	8.32105	12	1.66868e-05	3.6433	-1.87747e-06	-2.21742	4.20415	0.207344	0.04219	2011
1292	1115	20110910	20.25	141.225	6.00835	12.75	1.32208e-05	5.82663	-1.33034e-07	-5.63117	3.978	0.233036	0.04135	2011
1293	1115	20110911	20.725	136.925	5.21525	15	1.44732e-05	3.54893	2.21453e-06	-4.50704	3.32219	0.22619	0.04139	2011
1294	1115	20110912	21.85	136.975	6.15408	15	1.28442e-05	2.76754	-1.06846e-06	-4.43817	3.53714	0.335225	0.04478	2011
1295	1115	20110913	22.7	138.15	8.47727	16.5	1.38679e-05	2.10518	1.44152e-06	-6.85527	3.99364	0.359435	0.05169	2011
1296	1116	20110914	21.2	154.6	6.48799	15	1.50458e-05	2.80915	-3.56077e-07	-0.441618	3.12767	0.27974	0.04158	2011
1297	1116	20110915	22.3	154.775	7.28639	17.25	1.20738e-05	3.70571	3.09332e-07	-0.511291	3.29862	0.227893	0.04229	2011
1298	1116	20110916	22.95	152.35	6.75742	20	2.56244e-05	6.19384	3.18502e-07	10.6388	4.86414	0.288476	0.05095	2011
1299	1117	20110923	13.225	138.3	5.79965	13.5	1.79642e-05	4.26658	7.05322e-07	-6.54453	1.87253	0.180607	0.03219	2011
1300	1117	20110924	14.725	134.275	8.54927	21.5	5.04707e-05	7.41669	2.31442e-06	-2.55169	1.85778	0.237799	0.04057	2011
1301	1117	20110925	14.5667	129.367	10.4692	29.3333	0.000183732	5.84365	2.18696e-06	-14.9308	1.34614	0.240534	0.05	2011
1302	1119	20110926	18.15	139.15	5.57315	12	7.44506e-06	3.53528	-3.71595e-07	-14.2515	2.89607	0.195534	0.03598	2011
1303	1119	20110927	18.825	137.65	7.15936	15.75	3.09993e-05	1.83062	4.04805e-08	-13.8703	2.64638	0.29298	0.04287	2011
1304	1119	20110928	18.875	135.9	6.74241	24	2.96881e-05	3.50927	4.37263e-06	-9.2851	2.33334	0.277562	0.0469	2011
1305	1119	20110929	17.825	132.325	7.24534	32	4.01595e-05	6.56331	1.24958e-06	-5.46658	1.91637	0.187782	0.04398	2011
1306	1119	20110930	17.8	128.15	10.3094	39	4.68671e-05	7.36274	2.53359e-06	15.7984	1.28219	0.213549	0.04699	2011
1307	1120	20111009	7.76667	134.4	5.61123	12	3.01487e-05	5.55947	-1.11669e-07	3.94576	1.41015	0.267681	0.03073	2011
1308	1120	20111010	7.55	130.375	8.44548	14.25	3.17099e-05	4.71454	5.17654e-06	-2.01417	1.05148	0.731887	0.05114	2011
1309	1120	20111011	8.35	128.3	7.68488	16.5	6.96094e-05	3.98944	6.33825e-06	5.89548	0.844425	0.545273	0.04673	2011
1310	1121	20111213	6	143.333	7.39771	14.3333	2.47019e-05	7.69573	2.4357e-06	-7.83436	0.582275	0.440602	0.03636	2011
1311	1121	20111214	6.35	138.35	8.04314	15	3.57376e-05	8.18171	3.91177e-06	3.01794	1.70261	0.321609	0.03837	2011
1312	1121	20111215	7.625	131.75	5.65572	18.25	2.14287e-05	7.97484	4.9406e-06	-3.11162	1.25314	0.440143	0.04137	2011
1313	1121	20111216	7.8	128.1	5.0626	23	2.52171e-05	6.6382	4.91113e-06	-6.71036	0.815938	0.321745	0.03889	2011
1687	1601	20160702	8.35	145.25	6.28164	15	1.07309e-05	1.73096	6.50507e-07	-19.6114	1.16685	0.111133	0.02969	2016
1688	1601	20160703	9.7	144.375	11.2691	19	6.02045e-05	5.21016	-3.54433e-07	-9.17542	1.53174	0.192469	0.038	2016
1689	1601	20160704	13.15	140.3	11.3688	24	3.32828e-05	8.47153	-4.82401e-07	3.70196	1.99221	0.361773	0.04515	2016
1690	1601	20160705	16.675	134.3	11.818	46.75	2.14344e-05	9.02525	-5.34115e-07	-0.940723	1.63493	0.220945	0.05183	2016
1691	1601	20160706	19.4333	128.567	9.19611	70.6667	3.19279e-05	8.34655	-1.32688e-06	0.639246	1.86631	0.287998	0.06713	2016
1692	1605	20160803	17.7	148.233	5.89056	13.6667	-2.58909e-08	2.13724	1.8818e-07	-1.13835	2.54737	0.170298	0.03453	2016
1693	1605	20160804	19.075	148.475	6.69984	17.25	1.03191e-05	2.94511	1.99055e-06	-2.38108	2.63249	0.180984	0.0389	2016
1694	1605	20160805	21.4333	147.567	5.67107	22.6667	2.42759e-06	5.49783	-3.97529e-06	-9.99561	4.22908	0.198363	0.04456	2016
1695	1606	20160809	17.25	158.175	11.5992	20.25	4.57954e-05	4.51598	-2.91533e-06	-6.49536	2.98086	0.2034	0.04366	2016
1696	1606	20160810	18.825	154.85	9.30454	23	3.14558e-05	3.97354	9.16931e-07	2.94668	2.61224	0.148009	0.04181	2016
1697	1606	20160811	20.8	154.033	6.77511	23	2.7909e-05	5.59653	-2.4661e-06	13.3187	3.24562	0.248832	0.04287	2016
1698	1607	20160813	18.875	140.925	7.68241	15.25	4.36487e-05	5.76632	9.6218e-07	1.0345	3.52541	0.155388	0.04049	2016
1699	1607	20160814	21.9	143.4	9.84181	19	2.79865e-05	10.3937	2.61543e-06	7.31888	4.92235	0.392719	0.0557	2016
1700	1609	20160817	15.175	140.175	8.25075	12.75	2.77558e-05	3.90842	-5.79923e-08	1.08987	1.89896	0.207777	0.0337	2016
1701	1609	20160818	16.025	142.725	5.65357	15	2.15037e-05	3.56446	5.80601e-07	-16.1523	2.05874	0.144861	0.03361	2016
1702	1609	20160819	18.35	141.45	6.39995	18	2.36994e-05	4.91169	1.51853e-06	-5.13278	3.22751	0.162234	0.04067	2016
1703	1609	20160820	21.3	140.9	6.69945	21.5	2.84153e-05	9.27663	1.16351e-06	4.70865	4.20456	0.254324	0.04749	2016
1704	1614	20160909	13.6	142.075	4.82511	14	1.28808e-05	4.00797	6.60647e-07	0.989467	1.80152	0.0946859	0.02819	2016
1705	1614	20160910	15.15	138.55	8.02727	18.5	2.64083e-05	6.00088	2.03303e-06	-4.60135	2.149	0.141028	0.03643	2016
1706	1614	20160911	17	133.75	7.68375	35.25	2.35915e-05	6.87742	7.84612e-07	-10.4737	1.82109	0.27768	0.04797	2016
1707	1614	20160912	18.4	129.333	8.51886	57.3333	2.90706e-05	6.12518	2.96818e-06	1.1871	1.41051	0.228756	0.05858	2016
1708	1616	20160911	12.5	144.7	4.76122	13	2.21233e-05	7.69894	2.20626e-07	-1.16602	1.78645	0.1511	0.02801	2016
1709	1616	20160912	13.325	141.35	4.98217	14.5	2.25439e-05	6.89174	1.2842e-06	3.56579	1.88955	0.157161	0.03028	2016
1710	1616	20160913	14.625	136.175	8.21343	21.5	2.18423e-05	5.99712	1.25227e-06	4.59553	1.84313	0.149284	0.03593	2016
1711	1616	20160914	16.1	131.625	10.717	34	6.31391e-05	6.09034	1.33509e-06	7.86302	2.58047	0.192804	0.05028	2016
1712	1616	20160915	17.35	128.25	7.15928	38	4.50335e-05	5.11619	1.00206e-06	0.351472	1.22409	0.170591	0.044	2016
1713	1617	20160922	15.4	141.2	8.89589	13	2.27343e-05	3.625	-8.86433e-08	-6.04939	1.96676	0.174815	0.03386	2016
1714	1617	20160923	15.975	139.075	9.95091	18.5	3.3131e-05	5.61638	5.95257e-07	-11.5422	2.28828	0.195979	0.03997	2016
1715	1617	20160924	18.25	134.625	10.764	27.75	4.79897e-05	6.54969	-5.82481e-07	-8.90657	1.87471	0.146841	0.04154	2016
1716	1617	20160925	19.95	129.925	9.27893	38	5.85882e-05	5.50669	4.8913e-07	-5.65599	2.36219	0.29707	0.0547	2016
1717	1617	20160926	20.8	127.3	11.0814	42	9.78491e-05	5.06368	2.56685e-06	-10.1617	3.14494	0.335356	0.06571	2016
1718	1618	20160925	15.7	159.7	4.8825	13	1.27045e-05	4.91003	4.03037e-06	-20.2254	2.73228	0.26141	0.04017	2016
1719	1618	20160926	15.8	156.875	6.77461	13.5	2.12555e-05	7.00543	1.98288e-07	-16.2702	2.83266	0.161087	0.03562	2016
1720	1618	20160927	14.525	151.6	7.11389	15.75	2.46892e-05	6.266	1.36337e-06	-1.48486	2.39381	0.132177	0.03433	2016
1721	1618	20160928	14.475	146.175	6.19809	18	2.68759e-05	6.49253	3.21079e-06	-9.01521	1.88011	0.221613	0.03734	2016
1722	1618	20160929	13.975	141.225	5.87769	20.25	2.34342e-05	6.46659	1.44789e-07	-20.7412	1.89343	0.133481	0.03453	2016
1723	1618	20160930	14.425	137.075	5.64005	25.75	1.78369e-05	4.86164	2.94957e-06	-18.722	1.89867	0.297386	0.04487	2016
1724	1618	20161001	17.25	134.1	9.17472	33.25	5.71631e-05	6.48637	-4.23919e-07	17.069	1.65777	0.140222	0.04121	2016
1725	1618	20161002	21.2	129.9	7.54858	52	4.67804e-05	10.23	-2.12679e-06	22.1818	3.00259	0.162175	0.05416	2016
1726	1620	20161007	19.3	158.7	6.73347	13	1.67319e-05	7.31447	-1.58863e-06	-2.49579	2.90563	0.177825	0.03389	2016
1727	1620	20161008	19.875	155.05	5.87527	16.5	1.28011e-05	7.71968	2.22062e-06	-2.16915	2.94848	0.24242	0.03956	2016
1728	1620	20161009	21.6	150.5	7.64039	21.5	2.17341e-05	7.70519	8.87503e-07	-4.42162	4.41365	0.262035	0.0501	2016
1729	1621	20161012	12.5	129.7	6.65437	15	3.64942e-06	2.2822	2.73909e-07	-14.7308	1.46998	0.104419	0.02997	2016
1730	1621	20161013	13.375	128.7	5.2667	16.5	1.73212e-05	4.014	8.68689e-08	-7.76076	1.17937	0.118916	0.02837	2016
1731	1622	20161014	7.55	144.15	6.02543	14	2.4141e-05	4.36897	2.15649e-06	-4.87687	1.01979	0.115538	0.02769	2016
1732	1622	20161015	9.275	141.75	6.64332	21.5	4.70085e-05	5.15725	7.87415e-07	-9.30382	1.77624	0.0899245	0.0347	2016
1733	1622	20161016	10.95	138.8	8.90271	35.25	0.000106929	5.24504	2.07259e-06	-5.32902	1.81905	0.235228	0.05122	2016
1734	1622	20161017	13.6	135.05	8.20854	53.25	7.1212e-05	6.19445	8.0619e-07	-2.03086	1.9481	0.188293	0.05747	2016
1735	1622	20161018	15.45	129.925	8.74848	64.5	5.88411e-05	7.82063	2.30449e-06	11.504	1.53423	0.30517	0.065	2016
1736	1623	20161031	10.3	143.85	5.13839	13	7.8499e-06	4.74488	3.10439e-07	-16.2156	1.6797	0.159872	0.0299	2016
1737	1623	20161101	11.375	140.6	5.40389	14.5	9.58402e-06	5.93053	5.52156e-07	-12.6853	1.82555	0.160209	0.03101	2016
1738	1623	20161102	12.65	137.725	4.28231	15	1.67611e-05	1.53812	-1.79534e-06	-14.1246	1.83169	0.167869	0.03174	2016
1739	1623	20161103	13.775	137.35	4.26744	18.5	1.54984e-05	2.96115	-2.59547e-08	-21.665	1.84896	0.155494	0.0343	2016
1740	1623	20161104	15.8	139	6.2561	25.25	2.73666e-05	3.65655	1.07009e-06	-10.2217	2.27452	0.137071	0.04049	2016
1741	1623	20161105	17.925	140.65	7.04434	36	3.23502e-05	4.27083	1.00643e-06	-8.84533	3.21706	0.136076	0.05088	2016
1742	1623	20161106	20.8	143.667	9.87323	41.3333	6.14799e-05	9.44077	9.98825e-07	-3.97588	4.67972	0.09044	0.05887	2016
1743	1624	20161109	15.6667	158.767	9.46431	13.6667	2.47666e-05	6.34936	3.53201e-06	-8.90403	2.94793	0.201452	0.04092	2016
1744	1624	20161110	17.475	155.125	8.09663	16.5	1.91398e-05	6.17756	4.14508e-07	-13.083	2.52632	0.236753	0.03941	2016
1745	1624	20161111	19.5	149.525	8.66267	18	1.66736e-05	8.63898	6.67779e-07	-2.27414	2.79366	0.250642	0.04047	2016
1746	1624	20161112	21.4	144.567	7.83795	14.3333	9.40471e-06	5.8451	-1.31659e-06	-14.6828	4.54317	0.242735	0.04587	2016
1747	1626	20161220	6.425	144.5	7.74444	13	1.57255e-05	4.22926	2.22853e-06	7.05105	0.61175	0.185034	0.0276	2016
1748	1626	20161221	6.825	141.3	6.23956	15.75	5.91433e-05	5.46264	1.83231e-06	20.1467	1.61039	0.223904	0.03371	2016
1749	1626	20161222	9.8	137.025	7.46247	22.75	4.26672e-05	8.33515	1.41032e-06	16.4426	1.54226	0.198381	0.0355	2016
1750	1626	20161223	12.375	131.55	10.9277	33.25	3.84624e-05	5.5756	2.59274e-06	-6.7954	1.69489	0.298367	0.05071	2016
1751	1626	20161224	13.3	128.233	13.4239	56	0.000124051	3.81872	2.33412e-06	7.51704	1.14143	0.428342	0.06942	2016
1985	2001	20200509	6.875	132.325	6.1484	13.5	5.45476e-05	2.50127	5.09616e-06	-5.66712	1.17946	0.449626	0.04266	2020
1986	2001	20200510	7.9	130.575	6.56386	15	5.6162e-05	2.24521	6.08346e-06	-3.82859	1.11805	0.326345	0.04008	2020
1987	2001	20200511	8.925	129.3	6.12379	15	4.64397e-05	2.60826	1.82027e-06	-4.57354	1.09078	0.153038	0.03113	2020
1988	2001	20200512	10.95	129.475	11.248	17	0.000103104	2.68655	3.79462e-06	-3.15411	1.39074	0.238838	0.04229	2020
1989	2001	20200513	12.1	128.025	21.5566	33.75	0.000177366	3.46209	1.44719e-06	-0.604807	1.3692	0.372723	0.06272	2020
1990	2009	20200828	16.8	130.175	9.19156	16.5	0.000101382	2.31511	3.81108e-06	-12.8787	1.51554	0.313583	0.04458	2020
1991	2009	20200829	16.7	129.025	16.6759	27.75	0.000267941	1.5181	3.65081e-06	-6.07615	1.04369	0.286903	0.05785	2020
1992	2009	20200830	19.1	128.95	23.7632	40	0.000474122	6.58333	2.00577e-06	9.52909	1.61006	0.292341	0.07441	2020
1993	2009	20200831	22.5	128.5	26.6339	42	0.000612569	8.3269	2.29002e-06	10.6549	3.19692	0.522617	0.09568	2020
1994	2010	20200831	22.7	145.65	9.00746	15	4.81884e-05	3.97712	-7.27601e-08	-12.0553	4.68049	0.329545	0.05301	2020
1995	2010	20200901	20.75	144.3	12.7892	17.75	0.000130984	4.49349	1.80797e-06	-13.9246	4.36486	0.283901	0.05775	2020
1996	2010	20200902	19.525	140.875	20.1275	29.5	0.000399051	5.04036	4.36944e-06	-0.0188092	3.70452	0.340243	0.07711	2020
1997	2010	20200903	20.775	137.05	28.4809	40.75	0.000822867	4.42028	7.8517e-06	-5.92144	3.29254	0.434727	0.10683	2020
1998	2010	20200904	22.2	134.3	37.8145	56.6667	0.00134749	4.59768	5.6973e-06	-5.52857	3.94301	0.684474	0.1488	2020
1999	2013	20200926	18.975	159.4	5.99203	14	2.48661e-05	4.18464	3.18419e-06	-7.72765	2.84652	0.242089	0.04061	2020
2000	2013	20200927	21.45	158.15	10.991	18	6.04542e-05	7.72389	1.18086e-06	4.12609	3.22241	0.33688	0.04823	2020
2001	2014	20201003	21.6	140.3	4.73256	13	8.62112e-06	1.52634	-6.55747e-07	-7.86699	4.16143	0.225911	0.04282	2020
2002	2014	20201004	21.85	139.7	6.82105	14.5	1.79791e-05	0.989538	-2.19862e-07	-7.64314	4.22176	0.159631	0.04377	2020
2003	2014	20201005	22.5333	139.233	11.1174	18	8.49403e-05	2.41076	9.98173e-08	-9.63267	4.42305	0.215067	0.05294	2020
2004	2018	20201023	10.3	133.475	4.67231	13.5	-1.03558e-06	5.90105	1.6159e-06	9.79559	1.69039	0.195003	0.02927	2020
2005	2018	20201024	13.125	129.5	11.0812	16.5	0.000133527	6.28231	2.36158e-06	2.2187	1.37267	0.161009	0.03761	2020
2006	2019	20201026	13.9	141.85	6.73998	13	2.81751e-05	5.14664	7.17334e-07	0.648518	1.84686	0.188058	0.03207	2020
2007	2019	20201027	16.05	141.3	9.68788	14.5	2.04566e-05	2.83361	-4.60537e-07	4.23577	2.18985	0.170747	0.03533	2020
2008	2019	20201028	16.625	138.975	11.692	17.75	8.54732e-05	3.95962	-1.16099e-06	4.87342	2.48874	0.151578	0.0403	2020
2009	2019	20201029	16.6	135.225	20.1785	34.75	0.0002584	5.22544	2.51132e-06	14.6674	1.44084	0.219988	0.0594	2020
2010	2019	20201030	16.125	131.3	31.1479	62.5	0.000369916	4.95392	4.50619e-07	11.2439	2.4355	0.279456	0.09072	2020
2011	2019	20201031	15	128.3	34.0004	68	0.000420592	6.71918	1.46048e-06	6.90939	1.1233	0.321446	0.09306	2020
2012	2020	20201029	7.275	148.525	9.79618	14	0.000142789	8.44893	1.12111e-06	11.4905	0.492549	0.132198	0.02873	2020
2013	2020	20201030	11.3	142.8	4.93567	15	2.82644e-05	8.61143	6.95598e-07	7.9017	1.65841	0.179723	0.02909	2020
2014	2020	20201031	14.125	137.9	6.54702	15.75	3.37484e-05	7.07578	1.90432e-06	14.3416	1.96422	0.131057	0.03129	2020
2015	2020	20201101	16.525	132.275	7.78931	18	3.85656e-05	7.68977	-2.34189e-06	7.09476	2.48391	0.263594	0.03779	2020
2016	2020	20201102	19.2	127.95	10.1145	18.5	5.14573e-05	3.69808	1.3609e-07	-9.31848	1.77439	0.149009	0.03732	2020
2017	2020	20201103	19.775	128.275	10.9643	20	7.43595e-05	2.05182	1.03768e-06	4.98972	2.2907	0.259366	0.04551	2020
2018	2020	20201104	20.125	128.75	14.5834	24.75	0.000181525	2.87052	3.17066e-06	11.623	2.45386	0.270805	0.05549	2020
2019	2022	20201108	9.325	133.625	6.56072	14	5.43014e-05	6.06372	2.11143e-06	-9.50471	1.52548	0.139096	0.03157	2020
2020	2022	20201109	12.125	130.6	8.90789	17.25	7.67788e-05	4.43125	2.17664e-06	-4.66255	1.52449	0.236727	0.03911	2020
2021	2022	20201110	13.55	128.35	11.7918	21.5	0.000163211	4.34319	3.51472e-06	3.50751	1.10539	0.316566	0.04719	2020
2022	2101	20210216	6.7	135.8	8.91378	13	0.000103388	5.42139	6.84094e-07	-0.374858	1.66502	0.408195	0.04223	2021
2023	2101	20210217	6.6	133.375	8.83994	14	0.000116031	2.34954	4.52174e-06	3.13228	1.29398	0.439425	0.04589	2021
2024	2101	20210218	7.15	132	12.8549	19	0.000298812	1.95871	9.45321e-06	2.80948	1.16737	0.737699	0.06954	2021
2025	2101	20210219	6.6	130.75	14.1685	21.5	0.000359417	3.02212	3.32585e-06	1.69556	1.11276	0.457614	0.06048	2021
2026	2101	20210220	7.325	130.7	11.5037	19	0.000244651	3.83163	3.91259e-06	0.351016	1.10019	0.656362	0.06011	2021
2027	2101	20210221	9.36667	128.533	9.123	17	7.82847e-05	8.24859	4.12941e-06	9.03846	1.16078	0.360289	0.04018	2021
2028	2102	20210412	7.8	138	7.33215	13	2.39783e-05	1.02126	3.6623e-06	-16.0869	1.41347	0.399928	0.04192	2021
2029	2102	20210413	7.875	137.5	7.33827	15.25	7.06793e-05	1.11245	5.00025e-06	-19.7015	1.3429	0.557755	0.05063	2021
2030	2102	20210414	8.425	136.8	14.3538	21.5	0.000303778	1.21689	5.12328e-06	-17.6575	1.16426	0.481172	0.06283	2021
2031	2102	20210415	8.7	135.825	18.8277	26.5	0.000598295	2.30052	5.53385e-06	-1.63799	1.21289	0.494615	0.07764	2021
2032	2102	20210416	9.35	133.4	24.01	40.75	0.000974785	4.96456	4.58923e-06	2.98138	1.5236	0.41218	0.09826	2021
2033	2102	20210417	11.65	129.7	33.1092	64.5	0.00146826	5.28127	5.23769e-06	-7.34882	1.43687	0.603638	0.14071	2021
2034	2102	20210418	13.25	127.4	39.4338	70	0.00184112	3.37989	7.72236e-06	-25.2853	1.26435	0.635139	0.16402	2021
2035	2102	20210422	21.5	127.4	25.2346	40	0.000471212	7.00955	2.36163e-06	-7.16142	3.30599	0.444982	0.08868	2021
2036	2102	20210423	22.5	128.4	24.4536	33	0.000523164	16.2517	6.44438e-07	-13.8752	3.22483	0.403629	0.07989	2021
2037	2102	20210424	22.2333	132.867	15.0972	19.3333	0.000187096	7.02776	3.40331e-06	-13.4046	3.28048	0.303186	0.05766	2021
2038	2102	20210425	22.15	136.9	12.8896	18	0.000117278	10.607	-2.64133e-06	-22.2716	3.59544	0.228209	0.04773	2021
2039	2103	20210529	6.125	135.35	6.48664	13	6.90559e-05	3.85069	5.54597e-06	-3.41214	1.58302	0.466454	0.0449	2021
2040	2103	20210530	6.525	132.35	12.2693	15.75	0.000168466	4.3539	7.38382e-06	0.436584	1.14161	0.473713	0.05213	2021
2041	2103	20210531	9.05	129.525	13.3849	18.5	0.000224085	5.32815	5.08499e-06	-6.1339	1.20468	0.597292	0.05924	2021
2042	2103	20210601	10.1	127.3	13.9437	20	0.000136261	4.82034	2.42756e-06	6.03297	1.22615	0.29828	0.04558	2021
2043	2105	20210620	10.525	149.775	7.35802	13	1.92072e-05	4.5064	8.47398e-07	5.69176	0.938313	0.273961	0.03098	2021
2044	2105	20210621	12.075	146.175	11.0725	13	6.25053e-05	5.95673	1.03448e-06	6.20623	1.38792	0.276251	0.0361	2021
2045	2105	20210622	14.45	142.4	11.5349	14.5	5.35262e-05	4.78872	2.625e-06	5.52963	1.88002	0.246542	0.03955	2021
2046	2105	20210623	17.275	140.65	12.8252	21	8.59636e-05	3.47616	3.84318e-07	9.63691	2.82943	0.230285	0.04764	2021
2047	2105	20210624	19.4	139.775	14.5214	24.25	0.000103343	2.99728	1.51378e-06	8.92481	3.38144	0.239305	0.05466	2021
2048	2105	20210625	21.8667	139.133	17.5158	31	0.000165932	4.79213	6.52289e-06	3.01635	4.08979	0.47115	0.07557	2021
2049	2106	20210716	19.3	134.45	7.24265	13	3.843e-05	5.38459	6.78265e-07	-11.5756	2.85298	0.272856	0.04056	2021
2050	2106	20210717	21.35	132.975	7.70289	15.75	2.88873e-05	2.89356	2.57353e-06	-6.19536	2.78082	0.312147	0.04482	2021
2051	2106	20210718	22.65	132.35	10.5047	19	6.38503e-05	1.60997	3.52662e-06	-0.765877	3.41465	0.346446	0.05407	2021
2052	2112	20210818	15.9	136.9	9.0999	13	2.49655e-05	8.47817	1.35359e-06	-1.44751	1.89188	0.28697	0.03586	2021
2053	2112	20210819	17.625	133.625	9.07088	13.5	3.80227e-05	5.4536	2.91997e-06	0.80482	1.85465	0.40442	0.04228	2021
2054	2112	20210820	19	130.35	10.3719	16.5	5.52599e-05	5.50153	1.69317e-06	1.7098	2.20201	0.149913	0.03773	2021
2055	2112	20210821	21.9667	127.667	14.3149	21	0.000125975	4.63401	-6.57423e-07	2.40278	3.38271	0.32305	0.0547	2021
2056	2114	20210905	13.05	139.75	7.02725	13	2.52208e-05	2.94228	1.49868e-06	8.46558	1.98109	0.154593	0.03247	2021
2057	2114	20210906	14.3	138.25	7.95348	17.75	3.94817e-05	3.95034	8.71063e-07	20.924	2.00399	0.152223	0.03456	2021
2058	2114	20210907	16.075	135.175	15.6947	39.25	0.000163989	5.66308	4.03124e-08	-1.54738	1.50019	0.181317	0.05462	2021
2059	2114	20210908	15.675	130.75	21.4788	61	0.000245258	5.47698	3.15034e-06	-19.3945	2.06029	0.300801	0.08255	2021
2060	2114	20210909	15.65	127.5	26.1663	60	0.00011014	5.19629	1.80663e-06	-2.75404	1.11238	0.350328	0.07577	2021
2061	2116	20210922	11.6	148	6.87948	14	4.39044e-05	7.04689	4.80836e-08	-1.30009	1.22533	0.174458	0.02906	2021
2062	2116	20210923	13.45	144.05	10.052	16.5	0.000103007	6.90242	1.66343e-06	-3.72433	1.76625	0.277086	0.0412	2021
2063	2116	20210924	15.525	139.875	15.8014	25.25	0.000210697	4.92582	1.97006e-06	-17.4242	2.00883	0.213679	0.05413	2021
2064	2116	20210925	17.825	137.55	24.7732	43.75	0.000387263	2.53093	8.93446e-07	-13.0819	2.46021	0.347909	0.08228	2021
2065	2116	20210926	18.95	136.725	32.9949	59.5	0.000730673	1.30877	8.71241e-06	-8.36318	2.59082	0.696308	0.1244	2021
2066	2116	20210927	20.05	136.5	27.6799	49	0.000813691	1.91228	9.35812e-06	-7.946	3.20164	0.715729	0.12157	2021
2067	2116	20210928	21.8	135.725	26.5518	50	0.000966014	3.46945	7.31833e-06	6.82958	4.0405	0.730675	0.12794	2021
2068	2118	20211008	14.4	132.725	4.14464	15	5.9863e-06	4.01779	9.43104e-07	-20.1152	2.06814	0.100247	0.03108	2021
2069	2118	20211009	16.125	130.25	7.63568	18	3.4944e-05	3.37146	-1.1684e-06	-14.2153	1.65242	0.326536	0.04001	2021
2070	2118	20211010	17.3	128.45	7.71354	20	3.1954e-05	5.392	5.51558e-06	-13.7445	1.16508	0.336852	0.04233	2021
2071	2119	20211010	17.3333	158.967	12.5515	20.3333	0.000112187	3.92703	3.19522e-06	10.8924	2.82286	0.230973	0.04936	2021
2072	2119	20211011	18.725	155.65	13.063	23	0.000120165	6.07037	4.56326e-06	14.8139	2.53161	0.279302	0.05137	2021
2073	2119	20211012	20.075	151.925	10.7731	20.5	8.02101e-05	4.35364	4.14317e-06	14.2385	3.74983	0.321059	0.05442	2021
2074	2119	20211013	22.6	152.767	10.5375	15	5.20852e-05	5.44997	-1.38045e-06	21.1386	4.49227	0.166952	0.04423	2021
2075	2120	20211023	11.225	141.075	3.82459	13	1.29583e-05	4.46118	1.28913e-06	-19.2084	1.77981	0.0880413	0.02831	2021
2076	2120	20211024	13.525	139.25	5.02178	15	1.18584e-05	5.42505	4.04463e-07	-22.1539	2.01173	0.134657	0.0319	2021
2077	2120	20211025	17.75	138.35	9.05493	18.5	7.46669e-05	3.80303	1.62687e-06	-7.58639	2.62318	0.188193	0.04316	2021
2078	2120	20211026	19.725	138.8	15.8942	24.5	0.000244347	2.84389	2.9772e-06	-4.61539	2.93129	0.209878	0.05936	2021
2079	2120	20211027	21.6	139.675	21.9418	31	0.000393448	3.26828	2.71052e-06	0.102523	4.07008	0.317347	0.07944	2021
2080	2121	20211129	11.975	141.7	8.08422	14.75	2.30996e-05	5.30667	9.34918e-07	-11.0844	1.71361	0.254958	0.03615	2021
2081	2121	20211130	13.05	137.95	12.7098	22.25	0.000157734	3.92093	2.00877e-06	-12.6297	1.84485	0.210992	0.04814	2021
2082	2121	20211201	14.825	135.925	20.4484	29.75	0.000471169	3.63994	4.44669e-06	13.4642	1.78419	0.331045	0.07098	2021
2083	2121	20211202	17.9	136.45	25.3718	44.25	0.000692129	6.69765	1.53738e-06	-22.9424	1.95846	0.312816	0.08931	2021
2084	2121	20211203	21.65	139.5	28.7607	55	0.00055409	12.2615	3.28759e-06	-19.8698	4.0629	0.396386	0.10297	2021
2085	2122	20211212	5.1	142.8	7.32113	15	0.000143513	4.3634	4.0798e-06	2.46585	0.945319	0.387632	0.04225	2021
2086	2122	20211213	5.775	140.175	9.53564	19	0.000190748	6.27243	6.99622e-06	8.87712	1.75807	0.402439	0.05188	2021
2087	2122	20211214	7.825	135.375	16.0956	28.25	0.000370632	6.49351	5.86112e-06	5.87737	1.30987	0.42289	0.06526	2021
2088	2122	20211215	9.025	130.675	20.0314	42.5	0.000508922	5.9741	4.41663e-06	6.82216	1.40715	0.533353	0.08368	2021
2089	2122	20211216	9.6	127.7	30.3911	62	0.000724292	6.68738	7.6865e-06	15.6656	1.21946	0.449149	0.10556	2021

## Sheet: normal years
Sample	TC ID	Date	Latitude (°N)	Longitude (°E)	SSW (m/s)	MSW (m/s)	EPV (m/s)	Vh (m/s)	RV (s-1)	ΔMLD (m)	ΔSST (℃)	SSC (m/s)	UOD index	Date
1	9301	19930313	8.225	157.675	10.8852	17.5	0.000160056	8.26516	3.67444e-06	12.3661	1.0846	0.258534	0.04013	1993
2	9301	19930314	11.95	152.975	13.4736	25	7.98142e-05	5.90434	1.59708e-06	4.44267	1.85497	0.482334	0.05411	1993
3	9301	19930315	14.2	149.975	10.8257	25	7.13831e-05	4.73999	9.20638e-07	30.9546	2.25203	0.228717	0.044	1993
4	9301	19930316	17	150.9	9.61188	25	1.22173e-05	2.5343	2.69117e-06	26.9244	2.4288	0.259366	0.04528	1993
5	9301	19930317	17.7333	151.733	6.54406	18.3333	1.71841e-05	1.89218	3.56525e-07	3.26246	2.68341	0.226142	0.04045	1993
6	9302	19930616	5.73333	157.1	5.94068	12	7.15579e-05	3.3087	3.4648e-06	5.13569	0.377675	0.2332	0.02969	1993
7	9302	19930617	6.875	155.625	4.03634	15	1.95966e-05	3.17592	2.63434e-06	9.11264	0.443052	0.171684	0.02609	1993
8	9302	19930618	7.6	153.425	3.35903	15	1.42206e-05	4.34363	1.00864e-06	-0.802171	0.733427	0.171376	0.026	1993
9	9302	19930619	7.625	149.575	4.42351	15	3.14061e-05	4.86163	1.44531e-06	-5.25252	0.439412	0.193036	0.02699	1993
10	9302	19930620	7.3	146.5	4.7037	15	4.12148e-05	2.69442	1.0789e-06	-3.82956	0.7955	0.283894	0.03259	1993
11	9302	19930621	8.05	143.375	4.31725	16.25	2.38258e-05	7.17133	2.14022e-06	4.19259	1.3143	0.282791	0.03287	1993
12	9302	19930622	10.4	138.45	4.15983	25	2.41737e-05	6.71263	-4.77522e-08	-11.3189	1.86445	0.368006	0.0429	1993
13	9302	19930623	12.425	133.725	5.13477	40	2.42908e-05	5.85998	1.33197e-06	-4.86336	1.94346	0.246597	0.04909	1993
14	9302	19930624	13.85	129.225	4.85209	56.25	2.36882e-05	6.39914	2.20722e-06	-3.56314	1.25489	0.229591	0.05477	1993
15	9304	19930719	13.8	149.7	7.08848	13.5	9.37229e-06	5.10375	-2.38623e-07	-3.39916	2.24777	0.141231	0.03187	1993
16	9304	19930720	15.55	146.975	8.74691	20	1.55012e-05	6.32869	-1.73032e-07	-7.71626	2.20316	0.17437	0.03743	1993
17	9304	19930721	18.65	142.575	8.1282	25	1.57801e-05	6.12987	1.85276e-06	-4.40717	3.15839	0.436749	0.05365	1993
18	9304	19930722	21.25	140.425	6.36664	25	8.89406e-06	2.56549	7.18051e-07	-2.95038	4.04544	0.239822	0.05056	1993
19	9304	19930723	22.5	140	7.91137	25	1.44595e-05	2.2612	3.04554e-06	-2.82089	4.56067	0.32168	0.05802	1993
20	9305	19930724	16.8	138.5	9.58041	12	8.89967e-06	8.83443	-2.81733e-06	-13.8251	2.48972	0.368286	0.03854	1993
21	9305	19930725	20.75	136.975	10.7052	16.25	1.57048e-05	8.44577	-3.96179e-06	-3.04448	3.31628	0.325424	0.04277	1993
22	9307	19930801	7.425	153.2	5.50319	14.25	3.49682e-05	6.40965	2.212e-06	-7.17159	0.765738	0.27356	0.03128	1993
23	9307	19930802	9.275	148.05	5.68535	17.5	2.82795e-05	7.4423	1.8439e-06	-12.7884	0.89785	0.271842	0.03325	1993
24	9307	19930803	10.3	143.175	9.68133	26.25	9.73911e-05	4.64812	3.04086e-06	-10.5938	1.70841	0.226068	0.04664	1993
25	9307	19930804	10.975	140.725	12.5541	30	0.000151372	2.93685	5.14077e-06	-17.7238	1.82334	0.431757	0.06193	1993
26	9307	19930805	13.725	139.375	9.57362	31.25	9.54806e-05	5.77778	2.17728e-06	-12.5391	2.02881	0.188637	0.04868	1993
27	9307	19930806	17.1	135.975	11.4848	36.25	0.000131408	6.58383	-9.27961e-07	-9.70897	1.50581	0.307595	0.05311	1993
28	9307	19930807	20.575	132.3	11.9521	43.75	0.000123874	5.83382	3.85612e-06	-0.345188	2.30619	0.251226	0.06147	1993
29	9308	19930805	12.2	152.5	8.72288	10	9.14739e-06	2.9494	-2.48221e-07	7.76594	1.96025	0.140134	0.02967	1993
30	9308	19930806	13.2	150.875	3.33992	11.5	1.25881e-06	4.36546	-1.89514e-07	8.92931	2.25483	0.150049	0.02808	1993
31	9308	19930807	14.9	147.75	3.49283	15	6.26121e-06	4.54941	-8.10377e-07	-1.70827	2.00154	0.133861	0.029	1993
32	9308	19930808	15.6	144.35	4.67289	20	4.93584e-06	4.5997	1.95169e-06	-4.74441	1.87836	0.162815	0.03468	1993
33	9308	19930809	16.175	140.55	4.92535	25	1.36472e-05	4.38888	1.51599e-06	-0.648253	2.23009	0.140916	0.03833	1993
34	9308	19930810	16.95	137.375	6.43698	30	8.96687e-06	4.56405	-3.18271e-06	9.936	2.22596	0.403604	0.04687	1993
35	9308	19930811	19.15	134.325	5.85491	25	1.62941e-05	5.35208	3.40604e-06	0.767201	2.72932	0.3263	0.04776	1993
36	9308	19930812	22.1667	131.6	6.39293	16.6667	1.38272e-05	6.06535	-3.57636e-07	-2.75885	3.3157	0.290734	0.04239	1993
37	9309	19930814	9.375	137.625	3.77404	10	1.07444e-05	11.0563	-5.94525e-07	-3.24724	1.49192	0.240963	0.02525	1993
38	9309	19930815	11.55	130.725	3.29404	11.5	8.06561e-06	8.77914	-1.80957e-06	-11.2402	1.46596	0.368666	0.03058	1993
39	9309	19930816	15.5333	127.767	4.56458	14	1.29137e-05	4.78695	-7.14331e-08	-10.6942	1.11076	0.0951712	0.02511	1993
40	9311	19930821	18.7	153.5	6.55181	15	1.55205e-05	1.41533	3.95516e-07	-9.98744	2.92563	0.18175	0.03926	1993
41	9311	19930822	19.45	152.95	7.87605	18.75	1.82933e-05	2.45742	-6.92922e-07	-9.6483	3.2938	0.178745	0.04265	1993
42	9311	19930823	21.85	151.05	9.45976	22.5	2.07978e-05	5.29985	2.09157e-06	-1.19849	4.86346	0.379658	0.05897	1993
43	9313	19930829	19.6	136.175	4.21179	13.5	7.02932e-06	4.92926	1.86159e-06	-13.6173	3.01494	0.176177	0.03659	1993
44	9313	19930830	20.575	132.375	6.6835	20	2.57363e-05	6.1993	-4.09654e-07	-8.48558	2.33252	0.191795	0.03768	1993
45	9313	19930831	20.6333	128.167	6.24833	23.3333	2.95968e-05	9.78211	-1.41225e-06	-8.78845	3.0609	0.203533	0.04091	1993
46	9314	19930905	20.25	130.525	4.0783	12.5	8.31524e-06	2.47748	5.40675e-07	-18.6621	2.57011	0.195519	0.0353	1993
47	9314	19930906	21.4	128.575	5.64952	17.5	6.64327e-06	3.60429	-9.5981e-07	2.8121	3.28455	0.19295	0.03916	1993
48	9316	19930913	13.8667	129.767	4.27682	12	1.20388e-05	4.90688	2.07784e-06	-2.0796	1.47957	0.230874	0.03041	1993
49	9316	19930914	15.25	127.6	5.54057	15	1.09591e-05	4.73185	-1.71362e-06	6.37099	1.10179	0.180953	0.02682	1993
50	9317	19930923	13.775	149.75	5.74056	16.75	1.80571e-05	1.46759	6.47154e-07	-8.0045	2.2531	0.146341	0.03578	1993
51	9317	19930924	15.975	148.275	8.2472	26.25	4.59266e-05	7.23121	-2.98665e-07	-5.05675	2.25882	0.179573	0.0415	1993
52	9317	19930925	21.225	145.55	10.0279	41.25	6.70292e-05	6.55427	2.99466e-06	8.16079	4.05863	0.331451	0.06581	1993
53	9319	19930930	13.175	145.325	4.49576	14.25	1.80231e-05	4.12159	2.42044e-06	2.09868	1.75111	0.313355	0.03612	1993
54	9319	19931001	14.3	142.325	5.52898	23.75	2.9627e-05	3.78306	5.21496e-07	7.16523	1.86869	0.199284	0.03798	1993
55	9319	19931002	15.925	139.175	6.02469	36.25	3.09666e-05	5.66055	1.22054e-06	-5.82209	2.26977	0.264373	0.04978	1993
56	9319	19931003	18.1	135.45	8.66474	40	4.10337e-05	4.33565	-4.7168e-07	-11.9899	1.68979	0.202414	0.04925	1993
57	9319	19931004	19.7	132.95	9.5542	48.75	5.39908e-05	2.81731	-1.96693e-06	-16.4244	2.54252	0.391505	0.06511	1993
58	9319	19931005	21.9	133	12.072	51.25	0.000105914	3.80865	1.5915e-06	-7.60623	3.14771	0.405456	0.07389	1993
59	9320	19931001	16.425	129.025	4.81026	12.75	1.6231e-05	3.38346	-1.78129e-06	-5.92753	1.06337	0.163289	0.02594	1993
60	9320	19931002	16.6	127.3	4.48588	20	1.48539e-05	3.45816	2.11655e-06	-3.1406	1.25456	0.183739	0.03336	1993
61	9320	19931007	22.6	127.6	10.6139	25	6.86961e-05	3.45816	-1.54471e-08	-3.62672	3.32975	0.261212	0.0519	1993
62	9321	19931006	9	142.6	8.32223	10	3.6664e-05	7.58207	1.10041e-06	-10.0411	1.64616	0.133651	0.02887	1993
63	9321	19931007	11.25	139.05	6.39849	12.25	3.48658e-05	8.02268	6.04341e-07	7.59275	1.76357	0.279214	0.03252	1993
64	9321	19931008	15.175	135.675	7.0731	15	3.86673e-05	7.48997	2.68945e-06	9.44696	1.69065	0.237555	0.03425	1993
65	9321	19931009	20.25	133	7.83064	20	2.58282e-05	7.48867	-1.23467e-06	3.43321	2.64886	0.246166	0.03964	1993
66	9322	19931019	13.05	159.75	4.31166	12	1.4782e-05	3.1108	-1.46986e-07	-7.01468	2.58584	0.228972	0.03506	1993
67	9322	19931020	13.85	157.775	5.50898	15	1.83902e-05	4.00177	1.12195e-06	-13.1402	2.84859	0.161718	0.03731	1993
68	9322	19931021	15.9	156.025	7.54613	15	2.81346e-05	3.17538	1.25596e-06	-17.6936	2.72343	0.148179	0.03859	1993
69	9322	19931022	19.875	155.125	8.15189	20	2.45742e-05	8.44392	-7.06808e-07	-15.4924	2.93407	0.280274	0.04335	1993
70	9323	19931027	12.5	145.25	3.93172	12	1.58092e-05	7.5564	5.01658e-07	-2.52998	1.69481	0.179921	0.0276	1993
71	9323	19931028	13	140.3	6.16722	18.75	2.34467e-05	8.48238	5.6574e-07	3.44707	1.98754	0.281814	0.03681	1993
72	9323	19931029	13.475	134.325	5.03995	27.5	2.43584e-05	7.17571	3.88036e-07	8.18463	1.98242	0.294574	0.04166	1993
73	9323	19931030	14.7	129	7.85583	36.25	5.54746e-05	5.30893	1.36259e-06	-1.75965	1.26561	0.260496	0.04716	1993
74	9324	19931106	12.35	148.5	4.93628	15	8.24713e-06	6.1419	-1.55988e-06	-2.89315	1.80457	0.183778	0.02965	1993
75	9324	19931107	13.425	144.55	4.09814	15	1.07565e-05	6.14735	1.38365e-06	-1.73467	1.77979	0.178616	0.03061	1993
76	9324	19931108	14.775	140.125	4.95506	15	1.52834e-05	8.05654	-3.86057e-08	10.6757	1.88862	0.1714	0.029	1993
77	9324	19931109	18.3	136.2	8.34245	20	1.59075e-05	3.09696	8.02465e-07	25.9153	1.95461	0.283391	0.03929	1993
78	9324	19931110	20.8	135.95	10.2925	23.75	1.37186e-05	4.28597	-4.98238e-07	23.2688	3.70423	0.300773	0.04955	1993
79	9324	19931111	22.05	138.6	7.71505	23.75	7.43903e-06	4.55476	1.20273e-06	17.6909	3.90312	0.342424	0.05132	1993
80	9324	19931112	22.3333	141.467	7.79939	18.3333	6.41998e-06	2.69945	2.82636e-06	17.688	4.70871	0.152304	0.04729	1993
81	9326	19931201	7.2	145.5	4.22441	10	1.55177e-05	8.68903	3.70356e-07	-3.06101	0.9299	0.0875686	0.01978	1993
82	9326	19931202	9.15	141.35	5.66276	13	2.34514e-05	10.9324	2.17273e-06	-3.09848	1.81083	0.329137	0.03439	1993
83	9326	19931203	11.925	133.25	6.45329	22.5	2.43949e-05	8.79173	-6.32466e-07	3.14239	1.8934	0.411075	0.04213	1993
84	9326	19931204	13.6	128.7	6.38025	30	3.4878e-05	7.65782	4.91993e-07	12.502	1.15567	0.211524	0.03749	1993
85	9327	19931204	8.1	143.35	5.40118	12	3.66157e-05	8.67981	1.08616e-06	1.40433	1.33665	0.234472	0.02899	1993
86	9327	19931205	9.7	138.175	7.15845	26.25	3.32782e-05	8.67498	1.52972e-06	7.80239	1.74186	0.465878	0.04709	1993
87	9327	19931206	12.875	132.975	6.42783	30	2.61217e-05	6.79102	3.11221e-07	12.7584	1.91821	0.26236	0.04242	1993
88	9327	19931207	15.8	129.9	8.3292	30	3.61679e-05	2.92583	3.50102e-07	1.81813	1.47408	0.207961	0.04258	1993
89	9327	19931208	16.125	129.85	7.31315	35	2.60104e-05	3.58873	2.98548e-07	-9.86633	1.38118	0.197668	0.04424	1993
90	9327	19931209	14.3	128.1	8.3928	37.5	1.87767e-05	5.86478	-4.99159e-07	9.4459	1.0546	0.306049	0.04539	1993
91	9328	19931223	7.5	139.5	4.99591	12	2.72233e-05	4.84711	1.53215e-06	2.71102	1.71094	0.227458	0.03161	1993
92	9328	19931224	8.1	136.4	7.35904	13.5	4.33041e-05	7.85159	9.44629e-07	4.6644	1.23635	0.443569	0.03762	1993
93	9328	19931225	8.725	130.325	8.48394	22.5	6.08621e-05	7.79977	6.68122e-08	6.04251	1.27818	0.498378	0.04536	1993
264	9601	19960401	9	145	7.5665	12	2.39979e-05	1.27266	2.66148e-06	-2.20319	1.25234	0.166864	0.03154	1996
265	9601	19960402	9.225	143.875	8.5136	15	8.29883e-06	2.64163	2.19589e-06	2.13312	1.50802	0.20855	0.03457	1996
266	9601	19960403	9.825	141.6	8.3816	12.75	1.3897e-06	3.86175	2.08269e-06	4.54705	1.82112	0.299048	0.03654	1996
267	9601	19960404	8.85	137.825	6.67602	14.25	1.44388e-05	7.66083	2.76079e-06	3.52292	1.39183	0.190323	0.03031	1996
268	9601	19960405	9.775	132.175	10.1575	15.75	2.3908e-05	6.01178	3.73094e-06	11.1578	1.51556	0.675421	0.05059	1996
269	9601	19960406	10.4	128.4	9.56197	18	2.91733e-05	5.67079	3.3405e-06	21.5307	1.33411	0.613138	0.04808	1996
270	9602	19960509	8.3	139.7	6.7691	12	7.17473e-05	4.33444	5.82225e-06	1.1516	1.78935	0.420668	0.04363	1996
271	9602	19960510	9.475	136.8	4.68798	16.5	3.10968e-05	7.96911	5.16787e-06	1.64137	1.35567	0.467553	0.04128	1996
272	9602	19960511	10.725	131.225	6.23367	19.5	2.55579e-05	4.82528	1.43517e-06	-15.5901	1.51517	0.287961	0.03887	1996
273	9602	19960512	12.95	128.45	8.80025	27	7.90248e-05	3.96571	2.23003e-06	-18.007	1.25186	0.360228	0.04865	1996
274	9602	19960513	14.3	127.3	12.2245	33	0.000176172	3.24962	3.50387e-06	-20.9012	1.16621	0.434648	0.06067	1996
275	9602	19960516	20.15	128.15	16.6349	37.5	7.50236e-05	7.1885	5.05911e-06	-2.6362	2.6744	0.709888	0.07581	1996
276	9602	19960517	21.8	130.95	15.6595	31.5	8.06061e-05	10.1523	1.32899e-06	-0.145705	3.20731	0.449547	0.06226	1996
277	9604	19960705	19.925	147.875	5.71431	13.5	1.118e-05	2.26104	-3.34022e-06	-4.42942	3.19629	0.346648	0.04139	1996
278	9604	19960706	20.775	145.925	6.77726	15.75	1.64254e-05	4.0693	2.52443e-06	-3.68156	3.83573	0.405343	0.05076	1996
279	9604	19960707	21.875	142.85	6.32252	22.5	1.8328e-05	3.51417	6.02174e-06	-0.868135	4.65659	0.391714	0.05959	1996
280	9604	19960708	22.9	141.4	7.39727	30	2.35418e-05	14.4977	-5.1231e-07	0.0945756	5.07282	0.474319	0.06062	1996
281	9605	19960714	20.725	141.125	7.91005	17	9.22934e-06	4.61975	-3.37064e-06	0.791044	4.0802	0.337945	0.04676	1996
282	9605	19960715	22.5333	138	10.7037	29.3333	3.07207e-05	5.34331	1.57193e-06	3.77845	3.84551	0.329548	0.0572	1996
283	9607	19960721	12.2333	131.667	3.794	15	1.51928e-05	4.05963	-4.02641e-07	-18.3593	1.68981	0.244653	0.03334	1996
284	9607	19960722	13.75	128.775	7.29139	17.25	4.26379e-05	5.2301	-2.74177e-08	-12.1657	1.16475	0.321823	0.03712	1996
285	9608	19960723	16.85	153.1	8.00587	15	-1.17526e-06	6.10001	-1.62588e-06	-8.47604	2.51254	0.244313	0.03652	1996
286	9608	19960724	19.725	149.05	9.02393	17.75	1.13735e-05	5.79766	1.64784e-06	-8.73645	2.79836	0.436566	0.04866	1996
287	9608	19960725	20.475	144.3	8.22306	22	2.01882e-05	6.68705	-3.95929e-07	-1.46897	4.15563	0.411992	0.05392	1996
288	9608	19960726	20.6	138.625	8.39354	32.75	2.81879e-05	6.55116	-2.11303e-06	-4.49009	3.14694	0.340379	0.05294	1996
289	9608	19960727	19.225	134.325	7.46193	43.75	3.75459e-05	4.18526	4.38336e-06	0.214583	2.77594	0.309773	0.06082	1996
290	9608	19960728	18.45	131.375	9.4152	45	8.17599e-05	3.09729	8.29442e-06	-3.00231	2.19591	0.415594	0.06808	1996
291	9608	19960729	19.475	129.1	11.6777	45	0.000133575	4.14984	2.84588e-06	-10.7607	1.76739	0.368078	0.06467	1996
292	9608	19960730	21.5	127.45	10.2626	47.5	9.15621e-05	12.7	-1.29222e-06	-2.928	3.30446	0.538809	0.06949	1996
293	9615	19960905	14.3	133.7	4.19635	11.75	1.53451e-05	5.55048	8.82709e-07	0.758194	1.94031	0.180567	0.02952	1996
294	9615	19960906	16.775	129.925	7.77965	22	2.85059e-05	8.53729	4.99547e-06	2.07272	1.34195	0.419075	0.0441	1996
295	9616	19960912	16.55	130.025	5.96513	14.25	2.94957e-05	1.77926	1.64428e-06	-0.168488	1.45651	0.304636	0.0365	1996
296	9616	19960913	16.375	129.15	7.12896	25	4.47727e-05	1.54916	2.64763e-06	-1.86078	1.08876	0.232122	0.04064	1996
297	9616	19960914	17	128.25	9.66605	35	8.67501e-05	2.66742	4.62293e-06	-4.06311	1.17085	0.328125	0.05354	1996
298	9616	19960915	18.25	127.15	10.6172	42.5	0.00010754	7.88755	5.47628e-06	-8.97905	1.47796	0.404691	0.06152	1996
299	9616	19960916	21	127.1	14.965	45	0.000230088	2.85401	3.43079e-06	-3.82677	3.17153	0.358423	0.07605	1996
300	9616	19960917	21.975	128.55	14.9367	41.25	0.000218259	3.53031	-2.65042e-07	-6.32703	3.31187	0.24277	0.06807	1996
301	9616	19960918	22.9	130	14.2688	40	0.000186994	2.83167	3.0401e-06	-13.037	2.97907	0.537065	0.07675	1996
302	9617	19960912	17.3	148	6.78012	12	1.2582e-05	6.14727	-1.1786e-06	0.0480667	2.56529	0.159242	0.03168	1996
303	9617	19960913	19.25	146.1	8.59905	18.25	1.74787e-05	4.86792	-1.17307e-06	-3.12713	3.39017	0.206504	0.04233	1996
304	9617	19960914	19.975	143.4	5.56357	23.75	1.89347e-05	2.12517	-6.07936e-07	-4.37935	4.09024	0.363838	0.05347	1996
305	9617	19960915	21.275	144.35	7.15323	31.25	3.32802e-05	3.14019	1.23405e-06	-0.851445	4.58393	0.40688	0.06308	1996
306	9617	19960916	22.3667	146	8.92405	35	4.93823e-05	4.07287	3.43727e-06	-1.44581	4.47818	0.176072	0.05974	1996
307	9619	19960923	16.2	155.475	6.00416	23.25	1.62971e-05	5.60244	3.07789e-06	5.06761	2.59628	0.205614	0.04175	1996
308	9619	19960924	16.175	150.775	4.54074	35	1.01154e-05	6.07749	5.53937e-07	-13.8541	2.3362	0.201266	0.04572	1996
309	9619	19960925	16.075	146.125	5.22026	40	1.34079e-05	4.9235	1.08698e-06	-14.5207	2.3677	0.197191	0.04991	1996
310	9619	19960926	17.175	142.75	7.25177	40	1.78937e-05	4.66595	-2.32259e-07	-12.0017	2.34154	0.341979	0.05502	1996
311	9619	19960927	19.825	139.925	7.09519	40	2.46389e-05	4.45199	-2.16797e-07	-8.42147	3.3945	0.224101	0.05573	1996
312	9619	19960928	21.825	137.925	8.15423	40	3.57179e-05	3.28312	1.78445e-06	-7.59492	3.39424	0.160035	0.05624	1996
313	9620	19960924	15.5333	136.833	11.0119	15	2.62422e-05	7.69001	3.73897e-06	6.32676	1.86438	0.343649	0.04107	1996
314	9620	19960925	17.175	131.8	9.34414	22.25	2.05063e-05	6.32182	-4.58537e-06	17.2853	2.2832	0.341259	0.0407	1996
315	9620	19960926	19.7	128.225	9.34164	32.75	2.90877e-05	4.49803	-1.00679e-06	-1.17491	2.20944	0.284501	0.04892	1996
316	9621	19961013	15.55	133.55	3.78748	12	9.83232e-06	4.73195	-1.17068e-06	9.36457	1.92484	0.264798	0.03047	1996
317	9621	19961014	16.075	131.05	3.80558	15	1.08365e-05	3.35413	5.88029e-06	-0.220941	2.28039	0.477063	0.04604	1996
318	9621	19961015	17.25	129.175	4.68535	15	1.69253e-05	3.24141	-3.77913e-06	-1.21464	1.09629	0.420739	0.03426	1996
319	9621	19961016	17.5	127.6	6.24902	18	1.80652e-05	3.48051	4.86317e-07	-0.178788	1.43944	0.66553	0.0487	1996
320	9622	19961021	19.075	148.85	9.22477	14.25	2.59552e-05	2.90852	1.36343e-06	-5.48459	2.60608	0.206248	0.03978	1996
321	9622	19961022	19.4	147.075	7.62028	19.75	1.93686e-05	2.51366	-2.49919e-06	7.04893	3.14528	0.220273	0.04157	1996
322	9622	19961023	20.625	145.025	7.09488	28.75	3.03223e-05	3.84663	7.62182e-06	8.58042	4.00186	0.468751	0.0638	1996
323	9622	19961024	22.6	144.6	10.0229	35	3.77857e-05	5.14868	1.04128e-06	11.1573	5.16717	0.363324	0.06635	1996
324	9623	19961104	10.2	152.2	9.1875	12	3.1439e-05	0.512081	-1.73542e-08	2.25604	0.967712	0.138804	0.02903	1996
325	9623	19961105	10.45	151.975	11.2978	15.75	6.31535e-05	1.20798	9.60385e-07	-2.69103	1.03581	0.225106	0.0372	1996
326	9623	19961106	11.375	150.175	11.8066	20.75	0.000112318	4.97016	5.246e-06	-3.80528	1.54673	0.353571	0.04941	1996
327	9623	19961107	11.5	146.525	15.2327	30	0.000313601	5.63301	4.76174e-06	-0.436923	1.06051	0.485629	0.06492	1996
328	9623	19961108	11.875	141.75	18.0182	36.25	0.000541565	6.10376	6.86008e-06	-5.09888	1.71043	0.457313	0.08112	1996
329	9623	19961109	14.15	137.075	17.9541	48.75	0.000566526	8.34838	4.4871e-06	-0.0339095	1.8826	0.537086	0.08969	1996
330	9623	19961110	18.075	132.55	18.3199	50	0.000439093	5.95624	5.10575e-06	4.71315	1.85554	0.372948	0.08183	1996
331	9623	19961111	21.7	131.267	15.6024	48.3333	0.000286282	5.78537	4.64837e-06	-4.5285	3.12686	0.591874	0.08717	1996
332	9625	19961223	9.55	140.225	9.71296	15	5.19339e-05	2.26789	3.00652e-06	3.48821	1.86634	0.282817	0.04127	1996
333	9625	19961224	9.2	138.775	8.45539	19.5	7.56992e-05	2.53145	3.07855e-06	4.76282	1.69634	0.333746	0.04467	1996
334	9625	19961225	9.6	137.9	11.23	25	0.000199289	2.20485	3.437e-06	5.91926	1.65574	0.331846	0.05365	1996
335	9625	19961226	11.35	138.5	10.8402	26.25	0.000196649	2.8431	6.09893e-06	5.90915	1.80932	0.346866	0.05649	1996
336	9625	19961227	13.525	139	9.78741	30	0.000120755	2.72342	2.3766e-06	-11.4348	1.99021	0.269418	0.05275	1996
337	9625	19961228	15.75	140.575	10.3358	27.5	0.000118573	6.29448	2.33016e-06	-17.5166	2.03172	0.204775	0.04854	1996
338	9625	19961229	18.625	145.65	9.51415	21.25	3.4445e-05	8.61981	-3.98743e-06	-11.2346	3.17527	0.196751	0.04123	1996
339	9625	19961230	19.8	150.9	7.27934	13.5	1.87493e-05	8.96892	3.72326e-06	-12.7566	3.40606	0.239118	0.04184	1996
516	23	20010101	15.325	132.725	10.708	24	8.17609e-05	3.82443	7.74794e-07	1.77203	2.26899	0.252621	0.04689	2001
517	23	20010102	16.425	134.65	6.55039	23	3.42363e-05	1.88586	-6.68022e-07	-1.90847	1.56323	0.221788	0.03845	2001
518	23	20010103	17.7	135.65	7.69545	37	4.4001e-05	2.48953	-1.89312e-06	-22.3352	1.50926	0.195977	0.04676	2001
519	23	20010104	18.325	137.125	13.4889	26.5	4.70167e-05	1.86076	2.82859e-06	-17.6112	2.42455	0.243397	0.05248	2001
520	23	20010105	18	138	15.8189	15	1.41612e-05	2.21184	6.19612e-07	-11.1659	2.57391	0.250981	0.0452	2001
521	102	20010619	11.9	136.4	8.93032	12	2.26519e-05	7.63172	-2.07046e-06	-7.44445	1.87368	0.219584	0.03161	2001
522	102	20010620	13.25	132.15	5.80827	18.25	2.01409e-05	9.43295	-1.02675e-07	-1.31433	1.91549	0.206235	0.03297	2001
523	102	20010621	14.7	127.45	4.96674	23	1.58561e-05	5.38285	1.38723e-06	-0.648253	1.1177	0.181742	0.03331	2001
524	104	20010701	7.93333	138.133	9.69285	15	0.000163263	6.21372	2.25254e-06	-12.675	1.42925	0.317651	0.04332	2001
525	104	20010702	11.975	135.45	10.5199	21.5	0.000101509	8.20547	-2.09444e-08	-9.43266	1.83347	0.152638	0.03936	2001
526	104	20010703	15.2	129.733	14.9584	30.3333	0.000291893	13.7764	3.50445e-06	-8.94256	1.51277	0.322805	0.05728	2001
527	108	20010725	14.3333	132.933	5.34466	12	1.35202e-05	4.96282	-3.5975e-07	-19.9252	2.01699	0.18211	0.03161	2001
528	108	20010726	16.55	130.225	4.71713	15	1.59893e-05	5.59551	1.58167e-07	-14.5975	1.55583	0.216985	0.03184	2001
529	108	20010727	16.9	127.4	6.90241	20	4.21323e-05	5.42575	-1.72774e-06	-8.7142	1.36315	0.150498	0.03239	2001
530	109	20010801	10.4	152.8	5.38314	12	1.59326e-05	5.76099	-7.29159e-07	-1.81601	1.11846	0.176978	0.02584	2001
531	109	20010802	12.2	150.75	7.70238	19	2.10691e-05	6.42181	2.95753e-07	4.9206	2.02784	0.178772	0.03519	2001
532	109	20010803	16.7	147.225	9.72402	27.75	3.30715e-05	7.55825	-4.91703e-07	1.74925	2.53538	0.217042	0.04447	2001
533	109	20010804	21.1	144.6	8.34431	40	1.85363e-05	7.09478	-6.44631e-06	0.090072	4.43121	0.378356	0.06042	2001
534	111	20010814	18.9	145.65	12.7062	16.25	5.33337e-05	4.54927	5.29215e-06	-1.09861	3.30116	0.337247	0.05245	2001
535	111	20010815	20.05	141.875	7.71694	25	4.15942e-05	4.02939	2.92818e-06	-5.52115	4.08281	0.381347	0.05808	2001
536	111	20010816	21.125	139.35	6.17748	32.5	2.74071e-05	2.72392	-2.8017e-07	-2.35273	3.62409	0.270737	0.05382	2001
537	111	20010817	21.9	137.475	7.04493	35	3.4369e-05	2.39078	2.81264e-06	-0.188356	3.45199	0.154687	0.05325	2001
538	111	20010818	22.8	136.8	7.44405	35	3.10085e-05	2.73458	-2.12559e-07	4.72587	3.81522	0.130668	0.05191	2001
539	112	20010826	16.3	140.1	9.75661	15	4.16241e-05	3.34096	-7.93853e-07	-18.2478	2.27789	0.149232	0.03721	2001
540	112	20010827	17.725	141.3	8.88401	17	5.21655e-05	4.8532	1.78485e-06	2.35883	2.97255	0.306507	0.04577	2001
541	112	20010828	20.85	143.95	8.73976	31.25	5.41654e-05	5.03761	-1.68749e-06	8.10145	4.65213	0.310071	0.05873	2001
542	112	20010829	22.8	145.4	6.62178	40	2.97248e-05	4.30765	3.50605e-06	0.190741	4.78977	0.311062	0.06615	2001
543	115	20010903	18.825	155.275	6.14328	13.5	1.48109e-05	4.26083	-5.227e-07	-15.8627	2.5421	0.319045	0.03963	2001
544	115	20010904	18.775	152	6.23641	22.5	3.41057e-05	3.1738	-1.16761e-06	-13.6003	3.19739	0.147246	0.04261	2001
545	115	20010905	21.1	150.9	7.57633	36.25	3.13198e-05	4.05566	5.75364e-07	-5.08721	4.31485	0.254863	0.0595	2001
546	115	20010906	23	150.5	10.3435	40	4.75453e-05	3.62018	4.3097e-06	-0.759545	4.62049	0.266206	0.06755	2001
547	118	20010920	16.475	158.075	9.23345	19.75	1.17975e-05	7.78211	1.4501e-06	4.28531	2.98321	0.191112	0.04088	2001
548	118	20010921	19.1	152.4	9.62039	25.75	2.5679e-05	6.45482	4.21275e-07	-0.120538	3.2422	0.130758	0.0444	2001
549	118	20010922	21.6	149.333	7.52825	31.6667	2.6577e-05	5.28933	1.10252e-06	10.1845	3.81472	0.223656	0.05225	2001
550	120	20011003	14.55	145.75	7.52522	12	1.97475e-05	7.27505	4.08737e-07	-1.08505	1.89186	0.317637	0.03513	2001
551	120	20011004	16.15	142.1	7.7182	21	3.68603e-05	6.55706	1.94002e-06	8.06568	2.18514	0.178136	0.03822	2001
552	120	20011005	19.3	137.825	9.03877	35.75	2.97727e-05	6.30261	3.23116e-06	10.2364	2.76383	0.233783	0.05214	2001
553	120	20011006	21.9	135.5	10.1379	40	2.36474e-05	5.87522	2.30516e-06	7.93507	4.05087	0.263856	0.06134	2001
554	121	20011012	17.325	129.95	5.4066	15	2.29129e-05	1.47925	-2.13603e-06	-2.77819	1.43679	0.197652	0.0309	2001
555	121	20011013	18.475	129.825	6.14778	21.5	2.57484e-05	1.69406	7.77706e-07	-4.41803	1.71537	0.216861	0.03868	2001
556	121	20011014	20.6	129.35	6.19025	29	2.94331e-05	4.98666	3.09536e-06	1.49069	2.68305	0.200856	0.04631	2001
557	121	20011015	22.3	127.6	7.74492	33	4.02907e-05	5.42295	3.27571e-06	-3.62911	3.33554	0.219116	0.05355	2001
558	122	20011018	5.425	156.375	7.78251	12	5.7397e-05	0.934356	1.89345e-07	5.35372	0.244872	0.405222	0.03438	2001
559	122	20011019	5.7	156.15	5.55102	13.5	5.92103e-05	1.95733	1.67645e-06	-5.01807	0.321744	0.378094	0.03461	2001
560	122	20011020	8.35	156.5	6.00701	20.25	5.53269e-05	5.11292	2.8927e-06	0.920896	0.974906	0.221233	0.03525	2001
561	122	20011021	11.975	156.5	9.97846	29	4.66896e-05	3.45447	8.61111e-07	3.27235	2.26436	0.382121	0.05241	2001
562	122	20011022	14.225	156.85	10.5357	35.75	5.67948e-05	2.55386	1.96569e-07	-4.11603	2.7864	0.14552	0.05196	2001
563	122	20011023	15.75	157.725	9.34272	45	5.50616e-05	2.60483	9.31181e-07	-12.7644	2.97214	0.203319	0.06015	2001
564	122	20011024	17.3	156.575	12.5142	53.75	0.0001224	3.48119	2.77758e-06	-12.3256	2.75907	0.275834	0.07138	2001
565	122	20011025	19.675	154.425	10.2355	56.25	0.000120459	4.72016	-9.48505e-07	7.87812	3.00249	0.207424	0.06613	2001
566	122	20011026	21.9	154	8.93086	60	5.0624e-05	5.12603	3.17065e-06	-1.06052	3.23669	0.240735	0.07007	2001
567	125	20011220	8.35	159.45	8.52043	26.5	0.000125204	4.39086	2.17102e-06	5.10099	1.56717	0.260466	0.04608	2001
568	125	20011221	10.075	157.2	9.86177	38.25	6.88506e-05	5.28575	1.43289e-06	18.7564	1.71501	0.311767	0.05216	2001
569	125	20011222	12.775	153.325	10.4968	53.75	4.55836e-05	7.39672	6.48797e-07	22.46	2.14135	0.316271	0.06091	2001
570	125	20011223	16.025	148.725	12.8647	52.5	0.000136401	6.26073	5.57683e-07	29.9052	2.27239	0.176368	0.0606	2001
571	125	20011224	19.875	146.7	11.7285	42.5	7.17685e-05	7.09841	3.11329e-06	-12.1595	3.52975	0.331077	0.06661	2001
655	301	20030115	8.2	159.7	8.81991	15	1.3038e-05	8.06429	6.61081e-07	21.804	1.58329	0.141617	0.02851	2003
656	301	20030116	9.825	155.5	9.12232	15	1.82837e-05	10.044	2.45509e-06	22.8044	1.30861	0.19639	0.0296	2003
657	301	20030117	12.55	149.2	10.549	15	3.76622e-06	5.70844	-3.61608e-08	27.2714	2.10336	0.312553	0.03723	2003
658	301	20030118	14.225	146.875	10.5823	17.25	3.5176e-05	2.72162	2.91021e-07	13.8684	1.82247	0.292867	0.04012	2003
659	301	20030119	15.475	149.5	8.50203	18	5.11923e-05	6.1072	8.38638e-07	-15.9548	2.22648	0.145421	0.03779	2003
660	301	20030120	17.35	154.275	8.72344	15.75	1.16555e-05	6.55533	-2.05037e-06	-15.2749	2.56757	0.11883	0.03398	2003
661	301	20030121	19	157	6.28913	10	1.96369e-05	7.15153	1.96932e-07	-37.0863	2.85329	0.180415	0.03539	2003
662	302	20030410	8	158.9	6.01832	15	6.67485e-05	4.67608	1.88525e-07	11.2623	1.19772	0.0875132	0.02717	2003
663	302	20030411	9.55	156.1	5.42847	18	4.44173e-05	4.42499	2.36299e-06	4.84799	1.28463	0.142752	0.03176	2003
664	302	20030412	10.025	152.775	5.92125	22.75	5.02098e-05	4.33608	1.89984e-06	3.0794	1.02404	0.277597	0.03809	2003
665	302	20030413	10.25	149.5	7.86932	30.25	8.43127e-05	4.34255	3.43449e-06	-1.48142	0.834488	0.328584	0.04669	2003
666	302	20030414	10.725	145.625	7.98865	38.75	7.56331e-05	6.48449	1.54185e-06	-5.37253	1.1333	0.159226	0.04532	2003
667	302	20030415	12.1	140.25	10.0321	46.25	0.000109444	6.98167	1.93746e-06	-1.58696	1.89609	0.301394	0.05962	2003
668	302	20030416	13.575	135.675	12.5812	52.5	0.00012746	4.32405	1.43321e-06	-3.43042	1.85629	0.498208	0.07246	2003
669	302	20030417	13.8	132.5	12.9446	45	6.68512e-05	3.93831	-1.33518e-07	-5.42594	1.99602	0.328811	0.06081	2003
670	302	20030418	13.625	129.8	11.5483	45	5.61318e-05	2.47647	2.32531e-06	-3.10695	1.48657	0.386744	0.06121	2003
671	302	20030419	14.9	128.075	11.2864	42.5	4.68026e-05	3.84562	1.85933e-06	8.54757	1.09231	0.368828	0.05537	2003
672	303	20030519	7.1	150.3	7.65001	14.25	6.62561e-05	0.808591	4.52787e-06	-0.534339	0.376275	0.292654	0.03578	2003
673	303	20030520	7.925	150.8	8.55373	17	0.000111372	2.28047	3.20215e-06	3.43521	0.238086	0.363301	0.03944	2003
674	303	20030521	9.775	150.475	8.84945	25.25	7.74779e-05	3.13886	1.71538e-06	2.71461	0.580881	0.117936	0.03544	2003
675	303	20030522	12.9	151.2	9.69066	30	8.88443e-05	4.88639	2.3615e-06	-15.0296	2.18006	0.18497	0.049	2003
676	303	20030523	16.125	151.375	12.3068	37.5	0.000136219	4.29179	2.64268e-06	12.8273	2.38711	0.265003	0.05838	2003
677	303	20030524	19.7	152.55	13.0763	40	0.000126493	6.62518	4.36643e-06	12.4167	3.44583	0.429757	0.06992	2003
678	303	20030525	22.4	154.8	13.5561	40	0.000116011	7.24627	-2.02438e-06	17.3608	3.38988	0.437374	0.06551	2003
679	306	20030612	10.225	134.875	4.35164	11.5	1.38949e-05	6.48261	1.83626e-06	-7.78699	1.62635	0.242821	0.03085	2003
680	306	20030613	11.3	130.375	5.93974	16.5	2.7895e-05	6.08871	-4.59371e-06	-10.3853	1.44524	0.465713	0.03815	2003
681	306	20030614	11.4	127.5	8.67989	20	6.60242e-05	4.07514	5.56039e-06	-16.8149	1.32896	0.426486	0.04848	2003
682	308	20030715	10.3	131.967	4.2987	15	1.50579e-05	4.5921	-2.61821e-07	-6.71672	1.57068	0.305221	0.03413	2003
683	308	20030716	10.6333	129.167	6.19365	15	4.59294e-05	4.9342	1.16169e-06	-3.22643	1.37949	0.616328	0.04605	2003
684	307	20030715	6.1	146.8	3.31638	12	2.79201e-05	6.34016	2.59275e-06	-8.73831	0.612081	0.19867	0.02574	2003
685	307	20030716	6.075	143.6	4.77068	12.75	3.83406e-05	5.77685	1.30974e-07	-0.309954	0.498675	0.35205	0.03009	2003
686	307	20030717	8.45	140.525	5.02151	17.75	3.47414e-05	5.90731	1.12735e-07	-6.54479	1.80861	0.151562	0.03246	2003
687	307	20030718	10.175	137.275	9.50234	22	9.12503e-05	3.27244	2.73859e-06	-2.04023	1.72069	0.390843	0.04916	2003
688	307	20030719	10.65	134.5	11.3711	30.25	0.000178197	4.04715	4.82236e-06	-7.78553	1.70066	0.329046	0.05708	2003
689	307	20030720	12.35	131.15	13.1933	41.25	0.000252464	6.34565	4.5515e-06	-0.108351	1.62349	0.384854	0.06674	2003
690	307	20030721	13.8	127.65	15.4978	47.5	0.000325833	6.65945	7.75472e-06	3.85111	1.12792	0.430667	0.07494	2003
691	309	20030731	15.4	127.5	3.70177	12	4.94493e-06	3.9503	-4.91637e-06	-2.97657	1.10489	0.455179	0.0319	2003
692	309	20030801	16.775	127.7	4.37949	14.25	6.52797e-06	3.61322	-1.51974e-06	-6.32305	1.24197	0.239224	0.02954	2003
693	310	20030802	12.4	140.3	5.84933	12	1.73816e-05	2.54448	-1.18696e-07	-13.7731	1.94476	0.213357	0.03347	2003
694	310	20030803	13.7	139.025	6.81374	16.25	2.76701e-05	5.36021	1.6112e-06	-7.09873	2.01969	0.153345	0.03453	2003
695	310	20030804	16.25	135	7.90287	29	5.78933e-05	6.32485	4.82105e-06	-14.7829	1.49799	0.270246	0.04697	2003
696	310	20030805	19.225	131.375	7.8257	38.75	4.72576e-05	5.94792	-3.16896e-07	-10.6741	2.38339	0.206349	0.05072	2003
697	310	20030806	22.15	129.15	10.9887	40	9.39802e-05	7.45582	2.177e-06	-15.166	3.05326	0.347143	0.06349	2003
698	312	20030815	9.93333	149.933	4.10455	12	6.05703e-06	4.87624	5.29836e-07	3.20153	0.697312	0.274148	0.02687	2003
699	312	20030816	11.8	146.55	5.78388	12	5.9911e-06	6.33456	-8.52339e-07	3.47281	1.22884	0.237993	0.02752	2003
700	312	20030817	14.375	142.875	5.76618	12	5.80505e-06	5.2489	-5.25987e-07	7.26378	1.83071	0.119354	0.02663	2003
701	312	20030818	17.1	139.825	6.99795	12	1.12108e-05	5.81548	-4.30974e-06	9.30391	2.63402	0.266806	0.03323	2003
702	312	20030819	19.45	135.425	6.2458	14.25	2.02188e-05	5.63159	4.29947e-07	-2.42612	2.97349	0.405782	0.04404	2003
703	312	20030820	19.1	131.675	5.70983	17	2.0872e-05	4.26898	2.58026e-06	0.502019	2.28194	0.300812	0.04052	2003
704	312	20030821	18.3	128.233	5.81709	25.3333	2.46577e-05	6.2311	-1.42661e-06	6.48042	1.3457	0.192223	0.03426	2003
705	313	20030828	16.775	137.175	5.29393	12.75	1.64741e-05	3.66629	8.95659e-08	-33.4114	2.10435	0.210653	0.03516	2003
706	313	20030829	16	135.275	5.63238	15.75	2.12051e-05	1.88933	-2.21364e-07	-13.3997	1.51599	0.289336	0.03642	2003
707	313	20030830	17.075	133.5	9.01732	27.75	8.32697e-05	5.69646	4.68445e-06	2.26269	1.92571	0.3124	0.05001	2003
708	313	20030831	19.7	129.667	8.95056	34.3333	7.22209e-05	7.1245	-3.56141e-07	3.01794	2.083	0.452863	0.05499	2003
709	314	20030904	10.9667	149.833	5.72996	10.6667	8.61868e-06	7.18032	-1.67625e-06	-10.7315	1.21715	0.202065	0.02575	2003
710	314	20030905	13.375	145.675	3.82262	12.75	7.54711e-06	7.39879	-4.33577e-09	-9.26933	1.71211	0.148471	0.02697	2003
711	314	20030906	16.025	140.525	4.41342	17.75	1.36707e-05	6.47734	-1.39995e-06	-8.12343	2.16167	0.228406	0.03441	2003
712	314	20030907	18.15	136.425	8.97623	22	3.95525e-05	5.73337	-3.46654e-06	-22.7946	2.0091	0.291272	0.04186	2003
713	314	20030908	20.35	132.475	6.6545	29	2.98924e-05	5.19503	4.40091e-06	-9.71188	2.36476	0.31172	0.05028	2003
714	314	20030909	22.4333	129.567	6.25556	40	2.11054e-05	4.37157	1.59139e-06	-16.3679	2.99977	0.25242	0.05597	2003
715	315	20030916	14.25	129.925	4.76216	15	8.67014e-06	7.58288	1.18758e-06	-12.2046	1.60134	0.121663	0.0283	2003
716	315	20030917	18.075	128.975	8.20011	15.75	2.33515e-05	7.89072	1.79451e-06	-11.1255	1.22419	0.274397	0.03472	2003
717	315	20030918	22.0667	128.133	10.6138	20.3333	3.74321e-05	4.29407	-1.24843e-06	11.636	3.35421	0.3071	0.04766	2003
718	316	20030924	16.15	138.4	8.24967	12	1.60904e-05	5.50523	-1.60555e-06	-3.161	2.38757	0.26481	0.03557	2003
719	316	20030925	16.375	136.025	5.7016	15	2.36251e-05	1.11903	-1.54505e-06	-7.03913	1.57015	0.237409	0.03377	2003
720	316	20030926	18.575	137.3	6.84764	15	3.20146e-05	7.03041	4.07556e-06	3.29584	2.53849	0.233992	0.03888	2003
721	316	20030927	22	139.3	6.5556	20.5	2.48267e-05	5.2148	-1.1238e-06	-8.36538	4.17094	0.320264	0.05001	2003
722	317	20031017	14.9667	132.033	4.38073	10	1.55409e-05	1.14427	6.59675e-07	-6.88256	2.32404	0.162242	0.03197	2003
723	317	20031018	15	131.6	5.5733	13.75	2.63195e-05	2.47608	9.0216e-07	-3.86568	2.38664	0.179364	0.03536	2003
724	317	20031019	15.525	130.25	8.65067	19.5	6.54215e-05	1.41319	1.44381e-06	8.05485	1.73078	0.296954	0.04267	2003
725	317	20031020	15.825	130.95	7.95574	32.75	8.05055e-05	1.14814	2.73488e-06	-0.0238426	2.22458	0.240783	0.05203	2003
726	317	20031021	16.725	131.175	8.42066	42.5	7.01232e-05	1.44758	3.82429e-06	-4.71447	2.15533	0.269645	0.05896	2003
727	317	20031022	17.925	131.3	9.23406	45	7.02824e-05	2.18223	3.22782e-06	-18.1749	2.05303	0.367453	0.06387	2003
728	317	20031023	19.4	132.675	12.666	43.75	0.000165661	2.85519	6.62784e-06	0.86787	2.35423	0.376146	0.07039	2003
729	317	20031024	21.525	134.05	11.9839	40	9.29378e-05	5.34205	5.64092e-06	-10.6163	3.61623	0.386593	0.07036	2003
730	318	20031019	18.35	144.6	4.81098	10	1.68211e-05	2.18663	5.43713e-07	-17.324	2.94127	0.232243	0.03744	2003
731	318	20031020	20	143.6	5.07998	13.75	1.88009e-05	3.66491	-1.1333e-06	-5.78377	4.11818	0.290404	0.04438	2003
732	318	20031021	21.7	145	6.38608	19.75	2.65252e-05	3.54178	3.48802e-06	-3.43079	4.46568	0.350832	0.05487	2003
733	318	20031022	22.7	146.7	7.75243	27.5	4.19902e-05	2.79748	-2.42214e-06	2.67381	4.63559	0.221441	0.05355	2003
734	318	20031028	22.05	155.05	10.6096	32	4.26144e-05	9.90721	3.35486e-07	9.73678	3.12887	0.236096	0.04985	2003
735	319	20031029	12.55	131.2	6.79512	11	8.37498e-06	3.58616	-1.31647e-06	23.9093	1.67076	0.256854	0.02963	2003
736	319	20031030	13.1	128.5	6.5855	14.25	1.31156e-05	4.60393	-2.79977e-07	13.5145	1.21245	0.207347	0.02881	2003
737	320	20031111	10.8	139.5	8.43192	12	1.35787e-05	8.00847	4.01788e-08	6.33619	1.76941	0.292724	0.03306	2003
738	320	20031112	11.8	135.025	8.9047	14.25	2.22219e-05	9.96816	1.99912e-06	8.44875	1.83766	0.520137	0.04279	2003
739	320	20031113	12.3	129.25	9.05671	21.5	4.06658e-05	9.56866	-4.90116e-07	2.04576	1.42605	0.375127	0.04027	2003
740	321	20031121	8.725	157.45	7.38627	17	2.87565e-05	7.79347	1.22907e-06	-2.868	1.23022	0.128333	0.02954	2003
741	321	20031122	8.675	151.45	5.75384	26.5	5.85154e-05	7.05183	2.51296e-06	-3.64633	0.374388	0.197926	0.03467	2003
742	321	20031123	8	146.25	8.41584	32.5	0.000121606	5.38825	2.55885e-06	6.79928	0.933937	0.176675	0.04352	2003
743	321	20031124	8.825	142.8	11.2151	36.25	0.000253454	5.77227	6.47551e-06	-1.49493	1.58463	0.469371	0.06683	2003
744	321	20031125	11.475	138.525	14.9781	41.25	0.000373456	5.34482	5.96477e-06	-4.42624	1.79014	0.455179	0.07647	2003
745	321	20031126	13.225	136.1	15.7829	48.75	0.000382513	3.1237	7.10257e-06	-16.5475	1.86746	0.537634	0.08697	2003
746	321	20031127	14.65	134.075	16.7402	58.75	0.000424786	3.0896	4.40699e-06	-5.78872	1.8905	0.34165	0.08604	2003
747	321	20031128	16.5	132.1	16.8731	50	0.00038464	4.43514	7.8987e-06	-16.3258	2.52903	0.51275	0.09033	2003
748	321	20031129	19.6	131.175	17.1042	45	0.00030769	5.07479	4.302e-06	-17.0686	2.44419	0.65805	0.08705	2003
749	321	20031130	22.4	133.2	19.5809	42.5	0.000399496	8.40058	1.06469e-06	-13.2673	3.47279	0.345227	0.08091	2003
879	501	20050114	6.125	148.175	8.44077	15	7.3408e-05	6.15883	4.61121e-06	11.894	0.24997	0.270922	0.03258	2005
880	501	20050115	8.875	147	10.2579	17	3.02623e-05	6.16656	9.35707e-07	13.3134	0.969652	0.375484	0.03758	2005
881	501	20050116	12.65	146.3	7.15596	22.25	3.595e-05	4.89068	1.15512e-06	-11.2977	1.53401	0.220393	0.03871	2005
882	501	20050117	15.275	149.15	6.96257	23.5	5.19094e-05	5.83636	1.01179e-06	-21.1076	2.17455	0.237548	0.04339	2005
883	501	20050118	17.4	152.8	8.20205	24.5	6.01891e-05	4.07694	3.97853e-06	-24.4164	2.61946	0.222835	0.04911	2005
884	501	20050119	18.6667	155.1	9.7351	15	6.2272e-05	3.62809	1.77099e-06	-27.5289	2.55297	0.239332	0.04405	2005
885	502	20050312	6.5	150.5	7.54316	10	2.05607e-05	4.08812	3.21979e-06	-2.3448	0.384213	0.291204	0.02971	2005
886	502	20050313	8.225	146.2	6.49613	13	2.60285e-05	8.35693	3.08343e-06	-3.54804	0.980788	0.202879	0.0289	2005
887	502	20050314	10.45	140.6	7.68881	15	2.5153e-05	6.7008	-3.46411e-07	13.0899	1.88257	0.349869	0.03694	2005
888	502	20050315	12.025	135.225	9.61318	20.25	3.23093e-05	8.29336	-2.38018e-07	14.669	1.85065	0.459504	0.044	2005
889	502	20050316	11.75	130	9.21331	27.5	3.05231e-05	11.1138	-1.44817e-06	22.8225	1.45768	0.386326	0.04127	2005
890	503	20050421	9.73333	140.133	5.22569	12	2.64193e-05	8.60027	3.47748e-06	8.04484	1.85642	0.196699	0.03053	2005
891	503	20050422	11.325	135.325	5.55248	14.25	2.85507e-05	6.0483	1.07765e-06	4.53618	1.73727	0.356433	0.03668	2005
892	503	20050423	12.375	131.85	3.8294	26	1.92384e-05	3.54837	1.40814e-06	-15.1914	1.7541	0.244007	0.04105	2005
893	503	20050424	14.3	130.85	5.07096	41.25	2.65033e-05	3.26519	1.01145e-06	4.52453	1.99694	0.376688	0.05456	2005
894	503	20050425	17.2	131.95	8.57701	45	4.46492e-05	6.20181	9.87912e-07	11.9277	2.27294	0.157004	0.05162	2005
895	503	20050426	20.85	134.85	9.18633	42.5	2.55749e-05	11.9588	4.41149e-06	4.54095	3.74238	0.369147	0.06327	2005
896	504	20050530	9.15	147.1	6.33179	12.75	8.58098e-06	3.78758	7.2071e-07	0.416451	0.976006	0.197024	0.02813	2005
897	504	20050531	10.1	144.675	7.59044	17.75	2.11408e-05	3.84717	5.03434e-07	7.30828	1.5275	0.397677	0.04043	2005
898	504	20050601	10.775	141.125	5.64354	30.25	2.18435e-05	5.52811	1.7969e-06	-6.76918	1.81183	0.426213	0.0496	2005
899	504	20050602	11.6	136.9	3.84198	42.5	1.78882e-05	5.38454	-1.98297e-06	0.0879527	1.90419	0.443428	0.0537	2005
900	504	20050603	13.25	133.125	4.64862	45	2.49954e-05	4.82285	1.2311e-06	-16.1836	1.95337	0.276057	0.05383	2005
901	504	20050604	15.45	130.85	6.85632	48.75	3.77209e-05	3.80939	3.22189e-07	-12.4212	2.14307	0.148314	0.05397	2005
902	504	20050605	18.5	131.1	7.85452	42.5	4.38715e-05	4.98398	1.24138e-06	-4.95036	2.22081	0.434456	0.0604	2005
903	504	20050606	21.5	133.45	13.5722	43.75	0.000156493	3.74959	-3.06267e-07	-7.63228	3.17955	0.277558	0.06712	2005
904	504	20050607	22.9	134.2	12.5912	40	0.000106663	3.11268	4.83987e-08	-3.94038	4.01437	0.442789	0.07195	2005
905	505	20050710	22.1	154.1	4.83407	12	8.54415e-06	2.38865	-1.95674e-06	-8.13218	3.27358	0.255844	0.03833	2005
906	505	20050711	22.35	152.925	7.15423	12.75	1.85844e-05	5.45687	-3.40369e-06	-9.9662	4.26737	0.30589	0.04437	2005
907	505	20050713	22.05	147.65	6.85105	24.75	3.3948e-05	6.27029	-4.08401e-06	0.334326	4.35544	0.374412	0.05269	2005
908	505	20050714	19.875	141.925	8.27786	36.25	4.71492e-05	9.58255	8.53557e-07	1.99271	4.00126	0.201933	0.0547	2005
909	505	20050715	19.25	134.3	9.38783	45	9.86832e-05	8.01198	-1.47885e-06	-1.03025	2.8234	0.164217	0.05525	2005
910	505	20050716	20.3	129.067	8.37812	55	5.54019e-05	6.91654	1.12775e-06	-7.52604	2.53688	0.293685	0.06427	2005
911	507	20050720	13.25	137.9	6.92465	13.5	3.80265e-05	0.92174	1.6315e-09	-12.3234	1.85695	0.190981	0.0352	2005
912	507	20050721	14.125	137.4	6.11747	15.75	3.68662e-05	3.129	2.02707e-06	-13.5333	1.89235	0.176872	0.036	2005
913	507	20050722	16.975	137.75	6.67287	19.5	3.92934e-05	4.68922	-6.20812e-07	-12.8936	2.34083	0.263102	0.04103	2005
914	507	20050723	19.875	137.025	8.08864	24.75	4.75531e-05	3.55976	3.36274e-06	-12.2726	2.95264	0.269358	0.05073	2005
915	507	20050724	21.7	137.2	9.18271	28	6.79542e-05	6.31802	1.50689e-07	-0.543081	3.43983	0.475519	0.05889	2005
916	509	20050730	9.45	137.4	3.36359	13.5	1.92129e-05	6.18252	1.51058e-06	-23.944	1.45826	0.255649	0.03234	2005
917	509	20050731	11.5	134.45	7.67211	16.5	4.78833e-05	6.11324	5.69894e-07	-19.4116	1.79662	0.167392	0.03528	2005
918	509	20050801	14.975	131.325	6.70305	22.75	4.41537e-05	5.81039	2.57052e-06	-11.6704	2.31916	0.214811	0.0427	2005
919	509	20050802	18.475	128.325	8.68199	31.5	4.433e-05	6.40797	2.59468e-06	-8.24185	1.38351	0.360789	0.04905	2005
920	510	20050809	14	130.6	5.29488	15	2.82965e-05	2.93379	2.2855e-06	-26.4791	1.84865	0.194296	0.03631	2005
921	510	20050810	14.85	129.025	8.07668	15	5.34445e-05	4.54077	2.49799e-06	-23.7115	1.28526	0.246829	0.03731	2005
922	511	20050819	20.5	142.6	7.19683	15	1.2381e-05	1.23524	-1.38477e-06	-10.0795	4.36159	0.325134	0.04946	2005
923	511	20050820	21.15	141.675	6.80242	22	2.29336e-05	2.29588	-2.21842e-06	-6.72626	4.30882	0.372245	0.05371	2005
924	511	20050821	22.475	140.3	6.9148	42	2.39389e-05	2.21515	2.54197e-06	-4.5648	4.57719	0.296868	0.06652	2005
925	512	20050818	21.6	153.5	4.3343	10	2.5009e-06	3.05175	-1.51216e-06	-2.64316	3.47355	0.218438	0.03594	2005
926	512	20050819	22.15	152.175	6.57792	11	8.1816e-06	2.54983	-5.88613e-07	-3.22352	4.75486	0.261646	0.04576	2005
927	512	20050820	22.8	150.8	6.8339	15	1.92716e-05	2.16022	-4.34138e-06	-0.584673	4.80087	0.270316	0.04683	2005
928	513	20050825	12.5	144.6	5.20752	15	2.172e-05	3.06194	1.45754e-06	-14.0979	1.78824	0.13096	0.03231	2005
929	513	20050826	12.825	143.275	8.06764	15	3.99791e-05	3.2124	1.36076e-06	-14.7641	1.68904	0.0787791	0.03239	2005
930	513	20050827	15.95	141.275	8.3859	19.75	5.48795e-05	7.15144	2.04076e-06	6.21152	2.14612	0.209292	0.0393	2005
931	513	20050828	19.525	137.25	9.42325	31.5	6.57119e-05	6.64292	2.75381e-06	13.0589	2.85971	0.267159	0.05207	2005
932	513	20050829	21.025	132.4	9.46839	42.5	6.65043e-05	5.47068	1.53696e-06	6.78189	2.44888	0.29557	0.05773	2005
933	513	20050830	21.7	128.5	11.8175	55	0.000114877	5.94896	2.11351e-06	-0.198625	3.33361	0.208364	0.06945	2005
934	514	20050829	14.9	152.725	7.04309	18.25	5.29686e-05	4.83538	5.26196e-07	-13.4483	2.41893	0.127587	0.03758	2005
935	514	20050830	15.05	148.6	6.58213	29.5	3.87888e-05	5.09341	1.14992e-06	-16.5889	2.08932	0.266458	0.04678	2005
936	514	20050831	16.35	144.4	11.7835	42.5	0.000222668	6.47634	1.68044e-06	-14.1479	2.13979	0.232638	0.06213	2005
937	514	20050901	18.025	140.125	12.9747	52.5	0.000194707	5.4881	3.49566e-06	-21.9241	3.1441	0.32455	0.0769	2005
938	514	20050902	19.925	136.425	13.0388	57.5	0.000177268	4.60656	3.34922e-06	-20.5756	3.16871	0.348789	0.08027	2005
939	514	20050903	21.85	134.2	13.1194	55	0.000164121	5.43422	3.48652e-07	-5.45916	3.80578	0.365431	0.0786	2005
940	515	20050905	9.05	140.475	5.67476	12.75	3.01905e-05	6.44967	-4.12578e-07	1.10456	1.8616	0.366659	0.03602	2005
941	515	20050906	11.675	136.5	6.46442	15.75	2.09686e-05	5.72557	-2.20723e-06	10.581	1.87742	0.200453	0.03112	2005
942	515	20050907	14.05	133.75	7.20322	22	4.22818e-05	3.43569	-2.6232e-07	-24.736	1.97365	0.127746	0.03842	2005
943	515	20050908	16.8	131.825	6.56295	31	3.40967e-05	5.66241	2.23461e-06	-1.83138	2.43849	0.205149	0.04634	2005
944	515	20050909	20.8	129	7.34658	40	3.75026e-05	6.81281	-9.40181e-07	22.8797	2.89834	0.127028	0.04741	2005
945	517	20050919	20.35	154.05	4.7593	10	1.11555e-05	3.75268	1.59152e-06	-8.12131	3.22311	0.222199	0.03742	2005
946	517	20050920	21.775	151.75	6.38158	15	2.12937e-05	2.73608	3.30096e-06	0.8034	4.80001	0.312714	0.05214	2005
947	517	20050921	22.6	150.6	10.5985	20	4.92194e-05	2.83598	1.68567e-06	4.12689	4.6721	0.275405	0.05539	2005
948	519	20050925	19.0333	144.667	6.82748	13	1.97341e-05	3.22002	2.2831e-06	2.54745	3.18317	0.285841	0.04241	2005
949	519	20050926	20.2	142.675	8.6115	22.25	1.70616e-05	3.91761	-3.02714e-06	2.22637	4.26472	0.324284	0.05117	2005
950	519	20050927	21.825	139.675	8.87369	38.75	3.48935e-05	4.32066	-1.77305e-06	9.30417	4.19135	0.227853	0.0579	2005
951	519	20050928	22.375	136.475	7.91575	48.75	3.2139e-05	2.75001	1.31205e-06	5.23875	3.87926	0.274556	0.06583	2005
952	519	20050929	22.325	134.2	7.10926	50	3.5091e-05	3.74463	-1.69792e-06	0.866546	3.91404	0.206741	0.06224	2005
953	519	20050930	22.15	130.4	9.31708	46.25	5.54753e-05	6.13502	7.0031e-07	-3.28922	3.24557	0.172606	0.05876	2005
954	519	20051001	22.5	127	9.7893	55	5.44118e-05	7.16647	-1.57802e-06	5.40861	3.43061	0.282889	0.06599	2005
955	520	20051009	22.525	136.725	8.2517	12	1.70396e-05	4.33186	4.71429e-06	-1.77044	3.79164	0.234974	0.04481	2005
956	520	20051010	22.4	133.825	6.38619	17.75	1.79453e-05	2.64508	-3.09365e-06	-5.30789	3.74058	0.232846	0.04312	2005
957	520	20051011	20.9	132.9	6.47247	35	2.86447e-05	1.49358	-7.77123e-07	0.318961	2.62356	0.389827	0.05504	2005
958	520	20051012	20.775	132.2	8.36011	48.75	4.85629e-05	1.53198	1.65965e-06	-1.86343	2.36522	0.339624	0.06342	2005
959	520	20051013	21.75	131.775	6.70879	45	3.25233e-05	1.75198	4.70259e-06	-4.09711	3.01324	0.365937	0.06529	2005
960	520	20051014	22.8333	131.267	6.55977	45	2.89729e-05	1.25609	4.57314e-06	-8.12873	3.45036	0.339519	0.06653	2005
961	522	20051107	12.0333	137.667	7.69359	12	1.07631e-05	4.72259	-1.63718e-06	13.2218	1.86868	0.274512	0.03231	2005
962	522	20051108	13.225	134.275	9.39	12	1.47578e-05	6.01125	3.20844e-07	15.9518	1.97794	0.219172	0.03251	2005
963	522	20051109	13.3667	129.7	9.71147	15	2.66553e-05	9.20533	3.91547e-08	11.1599	1.43208	0.198342	0.03058	2005
964	523	20051114	9.8	128.85	7.13098	15	3.30657e-05	4.33049	6.42257e-07	1.59163	1.30242	0.356758	0.03697	2005
965	523	20051115	12	129.925	6.87936	15	5.66324e-05	4.00413	-3.66515e-07	0.737022	1.48252	0.168282	0.03188	2005
966	523	20051116	13.675	129.6	7.58408	20.25	4.42999e-05	1.38204	1.63575e-06	2.38002	1.39713	0.139302	0.03569	2005
967	523	20051117	13.275	128.625	10.5344	30.5	7.48619e-05	2.01825	1.58878e-06	9.59055	1.18207	0.317979	0.04836	2005
968	523	20051118	14.3333	127.867	9.29016	30	7.1332e-05	4.73508	1.81115e-06	13.9431	1.06241	0.229672	0.04252	2005
969	601	20060508	8.6	134.567	4.29394	15	3.19319e-05	3.3188	1.90261e-06	-7.15274	1.37348	0.283267	0.03497	2006
970	601	20060509	8.5	132.375	4.69477	17	3.03234e-05	3.51163	8.58974e-07	-2.30364	1.38509	0.363363	0.03791	2006
971	601	20060510	9.725	129.75	7.96875	24.75	5.20099e-05	4.19846	1.65195e-06	-1.98879	1.41067	0.425416	0.04724	2006
972	601	20060511	10.9	128.1	10.6188	28	0.00014372	4.08197	1.22303e-06	14.7922	1.37596	0.311454	0.04852	2006
973	603	20060629	6.03333	139.5	5.70773	13	4.84551e-05	1.92367	1.4372e-06	-14.3399	1.78396	0.164929	0.03396	2006
974	603	20060630	6.825	138.225	9.89543	15.75	0.000114906	3.38919	1.41194e-06	-16.5732	1.62775	0.119702	0.03759	2006
975	603	20060701	9.7	136.85	8.92222	21	0.000116707	3.99223	3.42394e-06	-5.4634	1.45895	0.254066	0.04386	2006
976	603	20060702	11.475	134.975	6.98043	25.75	4.87812e-05	2.68133	1.13935e-06	-9.5124	1.77338	0.239909	0.04351	2006
977	603	20060703	13.575	134.1	7.58553	40.75	5.17197e-05	4.29259	2.43409e-06	-16.1698	1.97907	0.223122	0.05335	2006
978	603	20060704	16.4	132.3	8.48589	48.75	6.58496e-05	4.39509	-9.74503e-07	-11.6299	2.51514	0.327223	0.06226	2006
979	603	20060705	18.35	129.95	9.69028	47.5	7.78303e-05	2.9909	-8.00618e-07	-6.39962	1.73465	0.286988	0.0583	2006
980	603	20060706	19.85	128.325	10.2803	45	7.05765e-05	2.52417	3.55464e-06	-8.83315	2.31911	0.443224	0.06751	2006
981	603	20060707	21.4333	127.367	12.9186	45	0.000161397	3.65102	2.55492e-06	-0.230213	3.29896	0.471187	0.07565	2006
982	604	20060708	12.0333	139.667	9.48978	14	3.77239e-05	4.90024	3.33489e-07	-13.6512	1.82049	0.264342	0.0378	2006
983	604	20060709	13.8	136.425	9.57152	17.25	8.81172e-05	6.11798	1.96784e-06	-18.9615	1.8597	0.178747	0.03961	2006
984	604	20060710	16.525	132.225	9.15018	21.5	5.62941e-05	6.05395	-2.05295e-06	-19.1835	2.50032	0.258609	0.04376	2006
985	604	20060711	19.225	128.575	11.1647	28	0.000104498	5.77592	6.0372e-06	-13.2332	1.70007	0.537537	0.06032	2006
986	605	20060717	8.9	147.8	5.46501	12	1.96625e-05	4.80898	1.20222e-06	-3.90727	0.886356	0.298101	0.03064	2006
987	605	20060718	9.95	145.2	5.82349	14.25	2.48369e-05	6.7001	4.10765e-07	-5.15053	1.28141	0.405588	0.03634	2006
988	605	20060719	11.7	140.4	7.53094	17.75	2.4858e-05	5.08583	3.10091e-07	1.93734	1.85839	0.488109	0.04464	2006
989	605	20060720	13.725	137.025	7.12656	29	5.24367e-05	6.5792	-3.90705e-07	-4.23948	1.83631	0.170327	0.04066	2006
990	605	20060721	15.925	132.35	7.76721	37.5	4.70147e-05	5.67032	2.6614e-07	-9.47663	2.52096	0.342715	0.05539	2006
991	605	20060722	17.125	128.9	9.0302	40	4.15477e-05	3.80358	-1.22269e-06	-10.0197	1.09371	0.275397	0.04893	2006
992	605	20060723	18.5	127.4	7.18279	40	4.3093e-05	4.60491	1.70086e-06	-16.6995	1.45278	0.452053	0.05705	2006
993	606	20060728	13.4667	129.2	6.12191	12	1.75613e-05	1.40599	2.59746e-06	0.455128	1.25949	0.268716	0.03355	2006
994	606	20060729	13.75	128.125	5.70551	12	3.29084e-05	2.22796	7.44493e-07	-13.8955	1.0707	0.24164	0.0317	2006
995	606	20060730	14.1	127	6.70806	12	4.10654e-05	2.70248	-4.80005e-07	8.94828	1.23482	0.147465	0.0277	2006
996	608	20060805	11.5	146.95	5.07801	17	2.73345e-05	7.47598	-1.60755e-07	-15.183	1.03627	0.187152	0.0294	2006
997	608	20060806	15.675	142.325	5.45279	22.75	3.13841e-05	7.69073	-1.48227e-06	-7.79441	2.0327	0.206254	0.03659	2006
998	608	20060807	19.15	137.45	5.21131	33.75	1.86522e-05	7.61733	8.01156e-07	-5.82077	2.75151	0.276193	0.04887	2006
999	608	20060808	21.6333	132.833	6.07995	38.3333	2.64649e-05	8.73567	2.2462e-06	-3.78594	2.94021	0.183514	0.05027	2006
1000	609	20060805	20.7333	132.433	5.71004	15	7.01285e-06	2.49995	-1.56695e-07	1.4891	2.37669	0.174671	0.03429	2006
1001	609	20060806	22.1	130.725	4.99872	17.75	8.43221e-06	3.88537	-2.42296e-06	-1.59348	3.29514	0.28415	0.04134	2006
1002	609	20060807	22.8667	127.867	5.91496	24.3333	1.77467e-05	4.17621	-3.10941e-06	-0.833431	3.31882	0.431177	0.05024	2006
1003	611	20060813	17.35	128.3	7.42764	15	3.57679e-05	6.22021	-2.64842e-06	-6.22662	1.20851	0.218226	0.03014	2006
1004	611	20060814	19.15	131.75	7.07992	18.5	2.90775e-05	7.88431	2.28302e-06	-4.856	2.26131	0.28787	0.04061	2006
1005	611	20060815	21.75	136.35	9.72536	17.5	1.84915e-05	9.90321	-1.29197e-06	3.76471	3.82947	0.274696	0.04405	2006
1006	613	20060909	14.05	137.775	6.14151	15	2.18327e-05	4.42219	-2.25519e-08	2.2465	1.94169	0.172834	0.03232	2006
1007	613	20060910	16.575	135.2	6.95776	17	2.44e-05	4.30505	1.9717e-07	-3.2924	1.44098	0.225724	0.03413	2006
1008	613	20060911	18.675	133.375	5.86508	30.25	2.00153e-05	2.94516	-2.21106e-06	0.778328	2.1041	0.482256	0.05098	2006
1009	613	20060912	19.825	131.175	7.02003	40	2.61046e-05	4.01541	3.51859e-06	1.36035	2.43606	0.18058	0.05185	2006
1010	613	20060913	20.2333	128.3	7.7349	40	5.27781e-05	3.41203	-2.87925e-07	-11.5377	2.73554	0.175099	0.05322	2006
1011	614	20060916	19.9	156.4	9.44807	15	3.02208e-05	2.66667	-2.72612e-06	-8.70864	2.88861	0.257611	0.04131	2006
1012	614	20060917	20.85	157.775	9.04424	18.25	3.42499e-06	2.5428	-7.25721e-08	8.40743	3.06853	0.144792	0.03952	2006
1013	614	20060918	20.5	159.15	6.56192	25.25	7.06598e-06	1.52502	-5.57374e-07	0.859658	2.93702	0.228992	0.04502	2006
1014	614	20060919	19.975	158.05	5.72703	39.5	1.87981e-05	4.17003	1.54269e-07	-7.07092	2.96078	0.219013	0.05265	2006
1015	614	20060920	19.625	153.25	7.37225	48.75	3.24861e-05	7.76023	1.72315e-06	5.31378	3.26213	0.224096	0.05933	2006
1016	614	20060921	21.225	147	7.483	56.25	2.95543e-05	8.52995	3.24899e-06	3.04092	4.22134	0.258361	0.06955	2006
1017	616	20060925	11.8	128.6	5.94447	14.25	4.28431e-05	1.89205	2.35164e-08	-0.600038	1.38781	0.355207	0.03733	2006
1018	616	20060926	11.85	127.4	6.56593	20.5	4.57338e-05	2.0818	2.07121e-06	3.69613	1.34768	0.286472	0.03974	2006
1019	617	20060928	12.75	143.25	4.00618	12	6.05637e-06	2.73936	-1.59566e-06	-1.6646	1.69346	0.278907	0.03128	2006
1020	617	20060929	12.075	141.925	5.10172	12	1.3858e-05	2.89725	-3.2347e-07	-6.79567	1.69127	0.413515	0.03759	2006
1021	617	20060930	12.375	139.15	4.58138	12.75	1.92182e-05	5.23983	1.86518e-06	-7.33981	1.8177	0.216434	0.03235	2006
1022	617	20061001	13.75	134.875	4.63201	15	2.22965e-05	4.92607	-9.08744e-07	-10.5391	1.93591	0.126153	0.03007	2006
1023	617	20061002	14.575	131.875	5.21798	15	2.44834e-05	2.80868	3.00436e-06	-5.625	2.24786	0.258475	0.03898	2006
1024	617	20061003	16.675	130.825	6.52274	18.5	3.34902e-05	4.77319	-2.12145e-09	-3.11305	1.94177	0.187859	0.03565	2006
1025	617	20061004	20.1	132.4	8.6108	20.75	3.92576e-05	6.31231	2.44241e-06	-5.25623	2.38089	0.460283	0.05004	2006
1026	618	20061002	18.1	151.75	7.34145	15	4.04263e-05	8.98339	1.28871e-06	-13.0093	2.88506	0.376975	0.04429	2006
1027	618	20061003	20.425	153.9	6.96317	17.75	3.34082e-05	3.14234	-1.14653e-06	-1.55745	3.26595	0.297963	0.04472	2006
1028	618	20061004	22	152.425	7.08667	20	3.68326e-05	1.80019	1.55118e-06	-8.31935	4.53164	0.225943	0.05193	2006
1029	618	20061005	22.6	151.9	7.29621	23	3.09981e-05	1.39966	-4.71636e-07	2.28756	4.94262	0.207651	0.05299	2006
1030	619	20061008	13.8	159.2	4.03551	15	1.27243e-05	7.47389	4.3347e-07	0.258825	2.83508	0.259431	0.03659	2006
1031	619	20061009	15.825	155.85	6.72141	16.5	3.02682e-05	6.27249	-1.71713e-07	-4.9529	2.70563	0.158502	0.03627	2006
1032	619	20061010	18.575	151.25	9.1981	21.5	5.70209e-05	8.96983	2.46709e-06	1.86112	3.09067	0.247371	0.04595	2006
1033	619	20061011	20.675	144.475	7.66806	28.25	4.26384e-05	6.23115	2.24621e-06	-0.330087	4.24822	0.1719	0.05214	2006
1034	619	20061012	22.2	141.55	6.47142	30	2.85234e-05	4.74526	-7.07254e-07	1.63931	4.62948	0.139694	0.05132	2006
1035	620	20061025	12.1333	140.267	5.31583	12	1.12398e-05	6.42513	-6.80916e-07	-0.0670242	1.90359	0.29758	0.03261	2006
1036	620	20061026	11.975	135.65	4.07844	12.75	1.6302e-05	7.14421	4.10223e-07	-2.66957	1.82076	0.240472	0.03078	2006
1037	620	20061027	13.2	130.6	3.36761	20.25	1.32198e-05	5.67868	-4.941e-07	4.76852	1.70466	0.186864	0.03184	2006
1038	620	20061028	14.6	127.65	4.93856	32.5	2.34688e-05	5.44073	1.88162e-06	4.21272	1.08941	0.274579	0.04177	2006
1039	621	20061108	15.6	135.567	8.21915	15	9.54366e-06	6.97169	1.45768e-07	7.21318	1.60122	0.198755	0.03115	2006
1040	621	20061109	15.925	130.675	7.30955	17.75	1.62206e-05	6.83697	-4.68372e-07	20.3451	1.97481	0.238052	0.0341	2006
1041	621	20061110	16.1	127.2	8.31316	28	2.6219e-05	6.93394	3.55915e-08	1.24909	1.15035	0.164034	0.03643	2006
1042	622	20061125	9.56667	146.133	9.3822	15	6.49418e-06	5.50595	6.35532e-07	0.951849	1.02396	0.432664	0.03818	2006
1043	622	20061126	10.2	142.225	9.87078	18.25	1.92876e-05	5.52628	1.1751e-07	2.05046	1.76846	0.357321	0.04113	2006
1044	622	20061127	10.775	138.15	10.6187	22.75	5.48367e-05	6.39291	1.00502e-06	5.2353	1.92445	0.487789	0.05019	2006
1045	622	20061128	12	132.375	11.152	30.75	7.25164e-05	7.99906	-5.08989e-07	2.81025	1.79696	0.470066	0.05312	2006
1046	622	20061129	13.1	127.95	9.17825	47.5	4.33979e-05	6.60644	6.72739e-07	18.2197	1.19849	0.264206	0.05139	2006
1047	623	20061207	9.45	135.05	7.62622	15.75	3.47339e-05	6.53694	4.49678e-07	19.5056	1.45651	0.336684	0.03547	2006
1048	623	20061208	10.625	129.65	7.73603	24.75	2.48316e-05	7.18564	1.96493e-06	11.326	1.42201	0.336442	0.04132	2006
1049	624	20061215	8.43333	154.5	8.0407	15	1.7996e-05	12.4646	-4.03529e-07	-0.904365	0.742389	0.134776	0.02345	2006
1050	624	20061216	9.7	146.875	8.75046	15	1.83132e-05	10.8215	1.34045e-06	7.68367	0.954585	0.321845	0.03201	2006
1051	624	20061217	12.65	139.25	8.36945	16.5	1.76542e-05	8.98506	-1.04431e-07	7.41015	1.87991	0.276642	0.0351	2006
1052	624	20061218	15.225	134.35	8.54637	17.25	2.25561e-05	8.38578	1.60883e-07	11.7647	1.77466	0.137617	0.03092	2006
1053	624	20061219	13.2	129.033	7.91049	12	2.36761e-05	7.0013	-9.07031e-07	8.64771	1.26188	0.205397	0.02777	2006
1110	802	20080507	7.875	132.275	6.58576	15.75	4.32243e-05	3.06522	3.34041e-06	-13.7307	1.37023	0.243301	0.0372	2008
1111	802	20080508	9.35	131.4	9.37137	21.5	0.000107197	3.41427	4.35412e-06	-17.408	1.518	0.468765	0.05295	2008
1112	802	20080509	12.35	132.1	11.6739	36.5	0.000195396	4.36022	1.8261e-08	-21.5158	1.79526	0.172379	0.0547	2008
1113	802	20080510	16.225	132	12.6144	52.5	0.000173705	6.29601	3.55141e-06	-3.65281	2.60138	0.364448	0.07335	2008
1114	802	20080511	20.7	132.2	14.901	50	0.000212632	7.11312	5.84524e-06	-0.946286	2.32958	0.60899	0.08219	2008
1115	805	20080526	11.6667	139.333	5.36743	13	1.12433e-05	6.24784	2.37644e-07	1.59454	1.73156	0.281308	0.03242	2008
1116	805	20080527	14.15	137.6	4.55802	19	1.39214e-05	1.92836	-6.36972e-07	-17.0559	1.92552	0.138085	0.03422	2008
1117	805	20080528	15.55	136.825	4.97572	29.5	1.86334e-05	1.9418	7.44092e-07	-19.2831	1.86438	0.205228	0.04346	2008
1118	805	20080529	16.225	135.675	5.86114	46.25	2.72848e-05	2.11721	8.02325e-07	-20.0895	1.50803	0.235997	0.05325	2008
1119	805	20080530	17.2	133.825	5.63742	47.5	2.81522e-05	3.24384	-3.1764e-06	-12.0026	1.76269	0.320542	0.05436	2008
1120	805	20080531	19.35	132.85	8.95258	35.75	8.1674e-05	2.97228	8.07234e-06	-2.54374	2.36866	0.403217	0.0628	2008
1121	805	20080601	21.5	133.1	10.0992	34.3333	7.45054e-05	4.71207	-4.09278e-06	1.69301	2.95381	0.394339	0.05653	2008
1122	806	20080617	8.4	134.2	3.40348	12	2.21692e-05	4.35717	1.82628e-06	-19.89	1.40267	0.271236	0.03255	2008
1123	806	20080618	9.15	132.475	3.84479	13.5	2.52507e-05	3.36909	2.15465e-06	-29.6411	1.45466	0.40615	0.03967	2008
1124	806	20080619	10.275	129.375	6.80735	24.75	5.67165e-05	6.16829	-6.12897e-08	-23.8354	1.3868	0.454974	0.04727	2008
1125	808	20080724	21.825	132.475	4.88088	14.25	1.4701e-05	2.23424	4.45276e-09	-5.72116	2.92809	0.300571	0.04085	2008
1126	808	20080725	21.7	130.15	6.61696	19	2.99152e-05	4.29121	8.03134e-07	-15.3112	3.18717	0.450912	0.05136	2008
1127	808	20080726	21.5	127.5	10.0844	26.5	7.80026e-05	3.97236	3.55289e-06	-9.19755	3.30535	0.295668	0.05604	2008
1128	812	20080817	15.8	136.867	7.58819	16	4.78922e-05	8.93684	-1.60599e-06	-1.30154	1.86475	0.274143	0.035	2008
1129	812	20080818	16.225	130.925	9.2301	25.5	8.34002e-05	8.46006	3.70001e-06	13.9781	2.11932	0.352426	0.04845	2008
1130	814	20080917	15.85	140.65	3.9991	12	8.55423e-06	5.27307	1.99249e-06	-15.849	2.07202	0.133259	0.03026	2008
1131	814	20080918	15.275	137.825	4.75163	12	1.91141e-05	5.05581	2.13845e-06	-18.2809	2.13926	0.171704	0.03295	2008
1132	814	20080919	14	133.425	5.40405	17.75	2.70499e-05	5.81673	-9.35228e-07	-15.9396	1.97888	0.141824	0.03292	2008
1133	814	20080920	14.4	129.425	7.4382	27.25	4.26923e-05	5.71221	1.91817e-07	-24.6437	1.35226	0.139153	0.03852	2008
1134	814	20080921	16.4	127.3	11.4914	30	0.000159422	6.41545	2.45069e-06	-5.86766	1.19066	0.274061	0.04984	2008
1135	815	20080923	11.6	138.6	4.26549	15	1.95609e-05	4.31957	1.79712e-06	-11.02	1.76347	0.240196	0.0346	2008
1136	815	20080924	12.45	136.65	6.40782	17.75	3.92453e-05	5.30476	3.01153e-07	-17.0059	1.84031	0.224071	0.03701	2008
1137	815	20080925	14.525	132	9.45367	34	9.48966e-05	6.31364	1.18492e-06	-9.03882	2.21599	0.318727	0.05415	2008
1138	815	20080926	17.3	128.475	11.963	48.75	0.000152507	6.22947	-6.38988e-07	14.5132	1.15403	0.257662	0.05668	2008
1139	817	20080928	8	134.3	4.16212	13	1.55791e-05	9.24159	1.2913e-06	-1.72627	1.40241	0.184596	0.02687	2008
1140	817	20080929	8.925	130.175	6.70595	14	2.95126e-05	8.87599	1.16561e-06	17.6581	1.29674	0.367988	0.03365	2008
1141	822	20081211	12.8	144.4	7.2866	15	3.1306e-05	7.73955	1.72464e-09	12.6074	1.79445	0.274893	0.03389	2008
1142	822	20081212	13.75	139.675	7.69225	17	3.03843e-05	5.29845	8.40446e-07	-13.9314	2.01469	0.148732	0.03543	2008
1143	822	20081213	13.925	135.275	9.45658	23	5.93119e-05	5.31428	4.22587e-08	-17.1216	1.89933	0.172051	0.04086	2008
1144	822	20081214	13.625	131.775	6.49115	25	4.32752e-05	3.15456	1.45192e-07	-7.84686	1.97662	0.194866	0.04113	2008
1145	822	20081215	14.625	130.375	10.9867	32	0.000134915	2.58132	2.71264e-07	11.7049	1.85278	0.259767	0.05138	2008
1146	822	20081216	16.725	130.825	8.45594	31.5	4.05333e-05	3.89519	2.8234e-07	-5.1553	1.93376	0.130261	0.04315	2008
1147	822	20081217	19.725	133.4	9.12405	23.25	4.37996e-05	8.02634	-1.6778e-07	-11.0428	2.7904	0.106832	0.04032	2008
1148	822	20081218	22	137.3	9.57656	18	3.02854e-05	10.6429	6.90073e-07	-8.69447	3.49995	0.204495	0.04264	2008
1314	1202	20120520	10.7	148	7.27196	10	2.68677e-06	3.8622	-9.5702e-07	-4.19375	0.8862	0.174649	0.02511	2012
1315	1202	20120521	11.75	145.95	7.0496	14	9.86021e-06	5.26309	-1.3948e-07	-3.58974	1.30493	0.145096	0.02819	2012
1316	1202	20120522	14.325	142.85	8.20895	19	2.9158e-05	5.20697	-7.86208e-07	-2.75965	1.83016	0.182219	0.03543	2012
1317	1202	20120523	17.05	140.225	10.1994	23.25	4.02666e-05	4.11722	-4.35213e-07	0.152328	2.66538	0.413485	0.051	2012
1318	1202	20120524	20.2	139.1	9.51315	30.25	1.91676e-05	4.35262	3.22976e-06	1.58262	3.13856	0.369594	0.05641	2012
1319	1202	20120525	22.6	139.35	9.90501	33	8.42615e-05	4.34293	1.20778e-07	-0.0778858	4.46871	0.177995	0.05825	2012
1320	1204	20120610	8	148.4	3.97646	13	7.79215e-06	5.26705	-1.69338e-07	-1.91122	0.653069	0.134082	0.02244	2012
1321	1204	20120611	9.25	145.95	5.44996	13.5	1.94068e-05	4.80883	2.07772e-06	2.89468	1.08571	0.150961	0.02758	2012
1322	1204	20120612	9.6	142.4	5.70699	15	2.59865e-05	3.82205	1.32705e-06	-2.64547	1.71989	0.217199	0.03407	2012
1323	1204	20120613	10.325	138.6	4.34243	19.75	1.73715e-05	7.24582	1.40616e-06	-13.3512	1.84306	0.157681	0.03362	2012
1324	1204	20120614	10.7	133.45	4.12849	28.25	9.83147e-06	4.67141	1.20372e-06	-7.70857	1.75476	0.299875	0.04289	2012
1325	1204	20120615	11	131	8.41765	32.75	3.64015e-05	3.84921	-1.42791e-06	-5.93051	1.47348	0.159327	0.04172	2012
1326	1204	20120616	14.5	129.25	10.4897	50.75	7.88443e-05	6.48512	2.1507e-06	-8.86428	1.31093	0.182801	0.05583	2012
1327	1204	20120617	19.025	127.225	13.8814	56.25	0.000181743	6.42997	-3.50552e-06	-7.99972	1.58665	0.321131	0.0668	2012
1328	1204	20120618	22.2	127.4	9.59922	48	5.83164e-05	7.42863	1.87419e-07	-5.9731	3.38502	0.236618	0.06205	2012
1329	1206	20120625	11.9	134.3	4.74846	12.75	9.65727e-06	5.08394	9.60778e-07	-8.52664	1.84842	0.179216	0.03066	2012
1330	1206	20120626	14.35	130.825	3.82212	15.75	1.34877e-05	6.37376	-3.02149e-06	-8.26967	2.00667	0.188073	0.03004	2012
1331	1206	20120627	15.6	127.45	7.52522	18	4.24659e-05	3.95104	2.76852e-06	-1.68594	1.11151	0.170084	0.03394	2012
1332	1207	20120714	19.2	143.7	7.47484	15	9.15778e-06	3.73604	1.6681e-06	-7.86991	3.41159	0.344758	0.04661	2012
1333	1207	20120715	20.475	141.625	8.383	15	1.54502e-05	7.58647	4.20676e-06	-4.99555	4.19165	0.430893	0.0532	2012
1334	1207	20120716	23	138	6.87305	15	2.30329e-05	10.949	-2.77076e-06	-4.23743	4.14494	0.272332	0.04167	2012
1335	1209	20120726	10.6	131.5	7.50936	15	4.04213e-05	8.74449	1.56834e-06	-17.5952	1.55779	0.301677	0.03676	2012
1336	1209	20120727	12.25	128.45	8.23099	15	2.53901e-05	5.86549	1.6725e-07	-15.0163	1.39976	0.168681	0.03187	2012
1337	1211	20120801	22.4	146.2	8.36398	15	2.82292e-05	3.8137	1.8079e-07	-9.87401	4.52348	0.188766	0.04675	2012
1338	1211	20120802	22.4667	144	8.44197	15	2.91128e-05	4.83086	-1.24965e-06	-8.52484	5.2564	0.224499	0.04981	2012
1339	1213	20120812	16.6	130	7.42561	14	1.86881e-05	4.82474	-2.21229e-07	-8.76644	1.41622	0.263589	0.03355	2012
1340	1213	20120813	16.7	127.65	9.9055	18	4.6674e-05	2.46884	1.01718e-07	-19.0772	1.21182	0.323558	0.04118	2012
1341	1215	20120819	15.3333	142.033	6.94185	15	2.17797e-05	5.24409	1.53473e-07	-20.825	1.99912	0.178779	0.03458	2012
1342	1215	20120820	17.7	141.325	5.63643	19	2.1616e-05	1.6975	1.96498e-06	-14.1169	2.96189	0.3413	0.04764	2012
1343	1215	20120821	18.65	140.15	8.60192	29	5.44944e-05	2.99729	4.27216e-06	-10.0192	3.36422	0.485312	0.06312	2012
1344	1215	20120822	19.45	137.675	8.40785	36.5	4.08027e-05	3.482	-1.66537e-06	-20.813	2.79704	0.182628	0.05154	2012
1345	1215	20120823	20.075	134.9	9.23377	39.5	5.04941e-05	3.56635	-7.36817e-07	-16.0959	3.44427	0.246333	0.05911	2012
1346	1215	20120824	21.95	133.125	11.089	45	0.00011832	3.46849	-2.06397e-07	-11.6961	3.24221	0.207364	0.06353	2012
1347	1216	20120910	9.025	134.675	5.37411	14	1.63602e-05	2.07569	1.13861e-06	-17.1407	1.41119	0.175951	0.03193	2012
1348	1216	20120911	11	133.525	4.97906	18.5	2.60893e-05	4.83383	5.59693e-07	-18.4169	1.80477	0.224383	0.03646	2012
1349	1216	20120912	13.425	130.85	5.01631	29.75	3.17764e-05	3.63785	1.47079e-06	-24.3359	1.79674	0.198289	0.04362	2012
1350	1216	20120913	15.95	129.7	6.86888	55	5.67563e-05	4.17186	3.83259e-06	-10.664	1.34245	0.224826	0.05897	2012
1351	1216	20120914	19.675	129.7	10.3881	58.75	0.000101871	5.65224	1.91983e-06	-0.632093	2.10769	0.306027	0.06821	2012
1352	1216	20120915	22.3	129.1	7.77151	55	3.71188e-05	4.99503	1.72751e-06	3.88104	3.00939	0.139011	0.06067	2012
1353	1217	20120919	14.1	135.9	5.03781	15	1.15693e-05	6.68251	-1.32378e-06	-13.8668	1.84759	0.212692	0.03162	2012
1354	1217	20120920	13.6	132.825	4.89801	15.75	1.16665e-05	4.8816	-3.32811e-08	-13.0059	1.96741	0.165449	0.0324	2012
1355	1217	20120921	12.575	130.325	5.27105	22.25	1.94874e-05	2.1876	2.62528e-06	-4.54042	1.56379	0.191662	0.03778	2012
1356	1217	20120922	11.7	129.6	7.28137	27	7.33032e-05	1.15664	7.87231e-07	-13.7331	1.43546	0.103404	0.04005	2012
1357	1217	20120923	12.375	128.85	7.89486	46.75	6.01083e-05	2.23648	2.58589e-06	-11.1252	1.38812	0.208188	0.05478	2012
1358	1217	20120924	14.375	128.225	7.98453	59.5	6.22811e-05	3.00166	2.2319e-06	-8.57326	1.06396	0.16029	0.05846	2012
1359	1217	20120925	16.3	127.5	7.8968	64	6.05996e-05	2.98005	2.07334e-06	-13.0161	1.14013	0.252365	0.06446	2012
1360	1218	20120923	16.4	140.133	8.03672	15	1.15662e-05	5.51831	-4.30346e-07	-0.955028	2.32927	0.165164	0.03402	2012
1361	1218	20120924	19.8	138.85	10.1895	16.5	4.72338e-05	4.58018	1.96301e-06	-5.0231	2.95637	0.332952	0.0476	2012
1362	1218	20120925	22.35	138.55	7.42751	18	3.49005e-05	3.62018	7.2278e-07	-1.39824	4.04114	0.145752	0.04446	2012
1363	1219	20120929	13.05	150.8	8.01812	14	1.47202e-05	4.3936	-2.15323e-06	-3.82223	2.23853	0.266415	0.03612	2012
1364	1219	20120930	15.4	149.05	9.72823	15	1.93546e-05	5.77847	5.74861e-07	-7.57135	2.18534	0.173621	0.03585	2012
1365	1219	20121001	18.425	145.6	9.44758	18.25	2.60143e-05	6.19169	-1.40195e-06	-3.92687	3.08816	0.260989	0.04294	2012
1366	1219	20121002	21.5	142.325	8.64491	20.75	2.4854e-05	5.01064	3.25024e-06	3.81863	4.51664	0.24722	0.05228	2012
1367	1221	20121005	15.125	143	6.02914	13.5	1.13688e-05	5.17187	5.36002e-08	-5.01928	1.91252	0.206692	0.03225	2012
1368	1221	20121006	17.1	140.15	5.24678	15	1.54176e-05	3.89514	-1.32379e-06	-21.0874	2.67976	0.19502	0.03658	2012
1369	1221	20121007	17.825	137.1	4.87889	17	1.79077e-05	3.20618	-3.57365e-07	-17.6578	2.3422	0.159303	0.03558	2012
1370	1221	20121008	18.05	134.5	5.86717	27.75	2.24399e-05	3.98159	-2.25304e-06	-19.8238	1.79442	0.257901	0.04196	2012
1371	1221	20121009	17.925	132.05	8.61875	33.5	7.9054e-05	2.63089	2.17398e-06	-11.1954	1.97565	0.202131	0.05028	2012
1372	1221	20121010	18.65	130.175	7.99294	40.5	6.6186e-05	2.61255	-9.04023e-07	0.293794	2.01156	0.149967	0.04931	2012
1373	1221	20121011	19.425	128.6	10.3247	44.25	0.000142802	1.22517	2.65479e-06	1.99986	1.85262	0.24735	0.06044	2012
1374	1221	20121012	20.075	129.1	11.3731	45.75	0.000154441	2.04557	4.42084e-06	-3.30432	2.31206	0.298256	0.06701	2012
1375	1221	20121013	21.225	130.025	12.7835	40	0.000208792	2.05092	2.92879e-06	-8.14039	3.01289	0.264205	0.06781	2012
1376	1221	20121014	22.425	131.075	8.60261	39.5	5.97263e-05	1.52318	4.22587e-07	-1.15292	3.42457	0.275069	0.06042	2012
1377	1221	20121015	22.5	130.975	9.87786	36.5	9.90061e-05	2.08264	3.45563e-07	-4.1584	3.38446	0.306479	0.06158	2012
1378	1221	20121016	22.1	129.3	8.49767	29.5	5.97291e-05	2.72978	4.0949e-06	-4.63765	3.07207	0.273871	0.05499	2012
1379	1222	20121012	16.2	147.1	7.5571	15	5.75495e-06	1.98013	-5.63512e-07	-4.88031	2.4015	0.0733039	0.03255	2012
1380	1222	20121013	16.475	145.9	7.27139	15	1.24717e-05	3.03333	9.55812e-07	-2.32227	2.42116	0.109054	0.03413	2012
1381	1222	20121014	17.8	143.45	5.63392	17.75	2.61295e-05	4.37724	2.43924e-07	0.287436	2.54223	0.234355	0.03865	2012
1382	1222	20121015	20.9333	141.4	9.43732	23	5.3749e-05	9.30181	2.77967e-06	-1.21094	4.22835	0.215041	0.05096	2012
1383	1223	20121021	6.65	134.45	2.71962	15	1.52075e-05	5.26366	1.40256e-06	-12.2714	1.43924	0.11759	0.02761	2012
1384	1223	20121022	8.275	132.125	5.19887	15	1.64496e-05	5.02499	1.29145e-06	-12.4662	1.37904	0.199482	0.03155	2012
1385	1223	20121023	8.45	128.6	5.58089	16.5	3.34418e-05	4.40852	1.32753e-06	-10.5657	0.856938	0.189215	0.03075	2012
1386	1224	20121201	5.4	140	9.49292	53	0.000122335	6.28053	1.87338e-06	-4.71231	1.7661	0.393239	0.06648	2012
1387	1224	20121202	6.375	135.35	9.10059	53.25	0.000206863	7.48263	2.21959e-06	5.05313	1.59187	0.371517	0.06684	2012
1388	1224	20121203	7.175	129.55	8.49725	55	0.000162353	8.01382	3.93673e-06	6.20199	0.928419	0.31143	0.06182	2012
1389	1225	20121223	8.3	133.8	7.54308	13	2.53696e-05	5.81448	1.12848e-06	-2.97045	1.43018	0.267877	0.03345	2012
1390	1225	20121224	9.375	131.175	9.40129	16	2.76896e-05	5.67753	1.53891e-06	15.6267	1.50564	0.396865	0.03985	2012
1391	1225	20121225	10.25	127.9	9.63388	19	7.0382e-05	7.11919	2.39537e-06	8.35037	1.31283	0.266872	0.03846	2012
1392	1301	20130101	5.4	135.65	3.93434	11.5	2.33926e-05	12.336	2.13109e-06	-4.27365	1.67441	0.278764	0.02977	2013
1393	1301	20130102	7.13333	130.1	6.70442	13	2.46516e-05	10.6696	-1.10051e-07	-7.43544	1.03807	0.290013	0.02949	2013
1394	1303	20130607	16.2333	129.567	5.16316	12	7.26713e-06	2.54628	-5.0565e-06	-4.93091	1.2314	0.331783	0.03	2013
1395	1303	20130608	17.725	129.725	8.26667	16.5	9.68213e-06	4.14838	-2.89168e-06	6.82375	1.34015	0.492682	0.03993	2013
1396	1303	20130609	20.725	131.85	8.84152	19.5	3.27601e-05	4.5537	2.29369e-06	1.13332	2.33997	0.461287	0.04931	2013
1397	1303	20130610	22.4	133.4	13.8742	23	0.000148532	5.00466	1.33143e-06	0.0222531	3.54219	0.178757	0.0535	2013
1398	1306	20130627	9.03333	131.233	4.12877	13	1.79611e-05	5.0047	1.47515e-06	-5.60221	1.47556	0.23309	0.031	2013
1399	1306	20130628	9.83333	128.433	5.42874	15	2.378e-05	4.87047	2.01605e-06	9.80805	1.28461	0.343167	0.03515	2013
1400	1307	20130707	19.025	149.05	6.93628	14	1.34192e-05	6.72785	-4.03464e-07	5.92833	2.60244	0.212384	0.03463	2013
1401	1307	20130708	19.225	143.375	6.08301	23.5	1.8355e-05	6.14325	-2.26049e-06	-1.81469	3.47712	0.341449	0.04738	2013
1402	1307	20130709	20.15	138.75	6.67239	42	3.31867e-05	5.88488	6.79151e-07	-8.29773	3.01923	0.198148	0.05435	2013
1403	1307	20130710	21.575	134.1	8.43682	55	4.04653e-05	6.04414	1.05809e-06	-5.28696	3.64658	0.304434	0.06912	2013
1404	1307	20130711	22.35	129	12.2901	48	0.000129626	6.38385	8.85844e-07	-5.14669	3.03034	0.311453	0.06774	2013
1405	1311	20130808	12.7	135.9	5.08586	15	6.02427e-06	5.05841	3.91024e-07	-3.23941	1.80729	0.113945	0.02902	2013
1406	1311	20130809	13.575	133.225	4.10369	17.75	1.00889e-05	5.71142	4.91723e-07	-6.66135	1.97478	0.185827	0.03323	2013
1407	1311	20130810	13.925	128.75	3.12984	34.75	9.61942e-06	5.72735	-9.28988e-08	-12.4358	1.14899	0.0820696	0.03538	2013
1408	1312	20130818	20.15	127.55	9.02393	17.25	2.19526e-05	1.431	-2.28156e-06	-1.77813	2.67458	0.379971	0.04542	2013
1409	1312	20130819	20.25	128.325	9.60587	22.75	6.35952e-05	2.6464	-5.33824e-07	-7.39006	2.71803	0.392784	0.05181	2013
1410	1312	20130820	21.8	128.3	12.6666	28	0.000101287	5.32469	3.2364e-06	-9.94368	3.3511	0.416581	0.06262	2013
1411	1318	20130911	19.6	148.2	8.07962	13	8.58082e-06	9.01802	1.29614e-06	-5.03079	2.87576	0.117285	0.03343	2013
1412	1318	20130912	20.8	145.5	7.05449	14.5	1.62037e-05	5.23394	8.95832e-07	-7.27816	3.88093	0.294352	0.04559	2013
1413	1318	20130913	22.4	141.7	7.72687	18	3.86928e-05	9.51047	5.43901e-08	-4.897	4.70343	0.138109	0.04475	2013
1414	1319	20130916	17.3	132.2	7.6524	15.3333	3.47457e-05	2.06383	4.74515e-07	-4.46678	2.16514	0.202437	0.03751	2013
1415	1319	20130917	17.45	131.1	10.2983	19.75	0.000110862	1.65107	2.94215e-06	-6.8015	1.98849	0.271497	0.04742	2013
1416	1319	20130918	17.175	129.725	8.61032	31	6.54475e-05	2.85442	3.98886e-08	-13.2454	1.2538	0.168761	0.04297	2013
1417	1319	20130919	17.5667	127.833	10.937	48.6667	0.000108605	4.53073	8.47837e-07	-6.65482	1.37201	0.189307	0.05631	2013
1418	1320	20130919	15.1	148.967	7.7577	11	2.66799e-05	3.91168	1.28888e-06	-23.1207	2.13028	0.102757	0.03243	2013
1419	1320	20130920	18.325	148.275	10.5238	14	4.84075e-05	6.58509	1.67864e-06	-13.7392	2.56857	0.240828	0.04133	2013
1420	1320	20130921	20.125	144.9	10.5055	17.75	9.69496e-05	3.94334	2.46167e-06	-3.08629	3.80779	0.368121	0.05546	2013
1421	1320	20130922	22.0667	142.7	11.31	24.3333	0.000140427	4.04959	2.69264e-06	-7.64499	4.67421	0.166229	0.05872	2013
1422	1323	20130929	10.6	133.85	5.67503	13	1.87827e-05	4.92461	1.51151e-06	-20.1949	1.73868	0.192879	0.03282	2013
1423	1323	20130930	13	132.8	4.86094	16.5	2.36805e-05	3.78503	-2.72873e-07	-23.1038	1.9153	0.103083	0.03198	2013
1424	1323	20131001	15.65	131.45	4.54101	24.75	2.1506e-05	4.59449	-1.37595e-06	-28.1467	2.50462	0.162167	0.04024	2013
1425	1323	20131002	18.7	130.1	9.19211	30	0.000117985	3.20828	3.58879e-06	2.94244	2.00256	0.242708	0.051	2013
1426	1323	20131003	20.825	129.75	10.0681	32.75	9.84898e-05	2.7163	3.98911e-07	0.0139877	2.79291	0.12931	0.05068	2013
1427	1323	20131004	22.45	129.7	9.59624	40	4.84395e-05	2.73479	2.50741e-07	14.9194	3.02459	0.199448	0.05497	2013
1428	1324	20131001	17.5	151.8	6.52037	13	7.49562e-06	3.12442	-3.65951e-07	-16.3951	2.57149	0.204558	0.03632	2013
1429	1324	20131002	16.975	150.625	6.09287	14	1.34326e-05	2.18895	3.58468e-07	-19.3644	2.41246	0.21981	0.03767	2013
1430	1324	20131003	16.1	148.925	5.8554	15	2.04221e-05	4.08793	-3.53688e-07	-12.7881	2.27622	0.241711	0.03679	2013
1431	1324	20131004	17	145.35	7.58883	17.75	2.50757e-05	6.13819	1.0805e-06	-0.847906	2.56871	0.170232	0.0376	2013
1432	1324	20131005	19.2	140.175	8.16883	28.25	3.29371e-05	7.95663	-5.45088e-07	3.78382	3.52669	0.255285	0.04904	2013
1433	1324	20131006	22	135	9.58255	40	3.78673e-05	8.27584	3.22246e-06	3.93786	4.09869	0.275909	0.0619	2013
1434	1325	20131008	14.1	131.25	5.03294	13	2.297e-05	3.11804	8.04534e-07	-6.0564	2.05746	0.18414	0.03306	2013
1435	1325	20131009	14.475	129.325	5.10259	17	2.85261e-05	3.39951	6.53375e-07	-12.2546	1.3375	0.187791	0.03278	2013
1436	1325	20131010	15.3	127.4	8.70186	27.5	0.000100844	4.10757	2.46825e-06	8.82229	1.10842	0.183413	0.04146	2013
1437	1326	20131009	13.5	146.3	3.53047	13	1.47339e-05	3.50854	-2.45692e-08	-22.6422	1.69526	0.112249	0.02849	2013
1438	1326	20131010	13.625	144.2	6.7334	16.5	4.85041e-05	4.62007	2.68489e-06	-19.5707	1.76126	0.186968	0.03711	2013
1439	1326	20131011	14.575	140.9	10.5062	22	0.000137523	4.70288	2.03308e-06	-20.7401	1.8775	0.15678	0.04465	2013
1440	1326	20131012	17.05	138.55	8.68701	31.5	7.16355e-05	3.73329	8.89065e-07	-13.9699	2.5423	0.183091	0.04974	2013
1441	1326	20131013	19.475	136.7	13.08	45.75	0.000169447	4.88438	4.82907e-06	2.38293	2.89455	0.326509	0.0706	2013
1442	1326	20131014	22.35	135.2	16.3674	50	0.000198123	7.25283	2.82164e-06	-7.92766	4.20614	0.560294	0.08775	2013
1443	1327	20131015	13.2	146.8	5.16846	13	2.08507e-05	8.43558	1.39122e-07	-20.5664	1.68903	0.127534	0.028	2013
1444	1327	20131016	11.8	144.025	7.54631	17.75	5.88864e-05	4.0794	-2.84456e-07	-19.3766	1.72396	0.133266	0.03522	2013
1445	1327	20131017	11.925	142.725	7.06584	38.75	5.34679e-05	3.677	6.04147e-07	-11.4897	1.65171	0.201989	0.04873	2013
1446	1327	20131018	14.775	141.775	10.7437	56.25	0.000135577	4.07157	3.19214e-06	-2.7411	1.90268	0.193788	0.06516	2013
1447	1327	20131019	16.875	139.375	8.77624	61	6.72866e-05	3.91722	1.51542e-06	-6.23351	2.52518	0.444604	0.07458	2013
1448	1327	20131020	18.575	137.1	7.63183	56.25	3.97315e-05	3.10044	1.97377e-06	4.68719	2.49564	0.2034	0.06214	2013
1449	1327	20131021	20.65	135.75	8.5474	44.25	8.94945e-05	4.0661	1.42165e-06	3.96486	3.67632	0.156692	0.06048	2013
1450	1327	20131022	22.5	134.05	7.19148	40	3.35208e-05	3.91469	3.54387e-06	-6.53478	3.88417	0.242996	0.06112	2013
1451	1328	20131021	13.8	159.1	11.3699	30	3.54655e-05	8.73686	-1.58255e-06	-6.32756	2.85224	0.231673	0.04806	2013
1452	1328	20131022	16.625	156.075	11.6025	49.5	2.47495e-05	8.54095	1.43935e-06	3.0598	2.67059	0.251288	0.05993	2013
1453	1328	20131023	19.25	150.375	9.97888	60	8.92965e-05	6.20006	-6.20086e-08	9.72218	3.05434	0.165974	0.06568	2013
1454	1328	20131024	21.5333	146.567	13.1614	59.3333	0.000195476	6.80216	2.28513e-06	12.1894	4.32209	0.174135	0.07749	2013
1455	1329	20131027	12.5	142.2	4.39546	13	1.64834e-05	11.8568	5.80862e-07	-8.00094	1.6898	0.256886	0.02956	2013
1456	1329	20131028	14.725	138.025	6.34156	13.5	1.78702e-05	7.84696	-1.63932e-07	-7.29901	2.04525	0.141272	0.03	2013
1457	1329	20131029	15.6	132.7	5.12973	15.75	2.224e-05	5.89903	-1.02425e-06	-0.113385	2.33918	0.280604	0.03636	2013
1458	1329	20131030	16.6	129.1	10.4944	23	9.74278e-05	6.67785	-2.29638e-06	-2.64361	1.05051	0.345943	0.0418	2013
1459	1330	20131103	6.1	154.633	4.00221	14.3333	2.89794e-05	6.84473	1.20129e-06	3.39121	0.551537	0.174334	0.02458	2013
1460	1330	20131104	6.325	149.625	4.43512	21.5	4.9312e-05	7.70823	2.2904e-06	-0.564804	0.298293	0.173577	0.02901	2013
1461	1330	20131105	6.775	143.725	3.84478	37.5	4.36739e-05	8.15448	1.8639e-06	-5.00006	0.680125	0.141944	0.03805	2013
1462	1330	20131106	7.775	137.025	6.4101	56	7.43764e-05	8.98813	3.00083e-06	-5.38373	1.32251	0.251164	0.05776	2013
1463	1330	20131107	9.7	130	11.2454	71.5	0.000297636	9.32857	2.65562e-06	7.84402	1.46256	0.34867	0.07951	2013
1464	1401	20140117	9.7	127.633	9.46027	13	6.63384e-05	1.29632	4.16108e-06	-12.1497	1.23531	0.50614	0.0472	2014
1465	1401	20140118	8.775	127.85	9.38234	17.25	4.69602e-05	2.64875	5.9299e-06	-2.8778	1.01656	0.411765	0.04469	2014
1466	1401	20140119	7.2	128.1	7.74166	15.3333	2.79318e-05	1.53599	4.82159e-06	3.12709	0.876275	0.41547	0.04092	2014
1467	1402	20140129	9.425	141.25	5.69233	13	2.41884e-05	7.11431	-6.10836e-08	6.63905	1.84417	0.286533	0.03282	2014
1468	1402	20140130	8.6	135.35	5.40378	14.5	4.67605e-05	9.54898	1.98309e-06	1.139	1.26055	0.357464	0.03461	2014
1469	1402	20140131	9.75	129.3	6.27192	19	4.84764e-05	12.4572	-2.9741e-07	23.6104	1.33414	0.453109	0.03704	2014
1470	1403	20140227	8.7	147.9	7.6829	13	3.70303e-05	1.29428	1.61046e-06	2.96522	0.851869	0.124092	0.02851	2014
1471	1403	20140228	8.6	148.575	8.13259	16.5	4.06512e-05	2.02655	2.55715e-06	-4.1306	0.765606	0.185961	0.03326	2014
1472	1403	20140301	8.9	149.75	7.75588	19	4.16056e-05	2.2479	1.66137e-06	-8.25373	0.536219	0.248181	0.03519	2014
1473	1403	20140302	9.8	149.125	8.26333	23	7.24862e-05	2.9969	3.93041e-06	-8.49935	0.74775	0.249767	0.04081	2014
1474	1403	20140303	12.45	149.5	8.72067	25.75	8.62167e-05	4.97286	1.56827e-06	3.21309	2.11501	0.22874	0.04532	2014
1475	1403	20140304	16.8	150.9	9.5148	31.5	7.50319e-05	7.6122	7.31315e-07	-14.9347	2.40289	0.093691	0.04516	2014
1476	1403	20140305	21.35	153.7	11.3738	24.75	6.30293e-05	5.50593	1.34088e-06	-31.5649	3.35039	0.230702	0.05297	2014
1477	1403	20140306	23	155.9	10.9196	15	8.06281e-05	6.6513	1.00387e-06	-22.6638	3.88292	0.18846	0.04741	2014
1478	1404	20140405	5.15	138.2	6.09209	18	6.32949e-05	4.916	1.86814e-06	10.0022	1.65713	0.239333	0.0367	2014
1479	1404	20140406	6.575	135.6	6.61579	18	8.38061e-05	5.01775	4.89907e-06	6.13947	1.64641	0.452992	0.04662	2014
1480	1404	20140407	6.65	132.15	8.15359	18	0.000110279	3.56132	1.19014e-05	0.283992	1.12072	0.629636	0.05701	2014
1481	1404	20140408	7.7	130.375	8.4569	18	6.05565e-05	2.09365	1.69409e-06	3.87363	1.05316	0.513682	0.04582	2014
1482	1404	20140409	8.2	130.4	9.25352	16	4.01214e-05	0.903457	1.00005e-06	5.73467	1.13286	0.309513	0.03811	2014
1483	1405	20140427	11.1	146.55	6.09015	14.5	1.22143e-05	3.32953	4.059e-07	7.80262	0.892806	0.217769	0.02892	2014
1484	1405	20140428	13.6	147.25	7.26946	21.5	1.48284e-05	4.12692	7.26464e-07	3.73953	1.7748	0.146366	0.03529	2014
1485	1405	20140429	16.8	147.375	9.37942	29.5	1.04031e-05	3.99642	-1.25886e-06	-0.0368236	2.55241	0.184029	0.04466	2014
1486	1405	20140430	19.575	146.875	9.41316	24	9.77211e-06	4.30662	2.90732e-06	3.09132	3.30194	0.371303	0.05298	2014
1487	1405	20140501	22.0333	144.367	7.08915	14.3333	7.96168e-06	5.39508	1.3437e-06	0.00927212	4.92114	0.230268	0.04734	2014
1488	1408	20140702	8.25	145.85	6.99487	13	1.84932e-05	4.19025	2.27828e-07	-6.85166	1.05808	0.229474	0.03046	2014
1489	1408	20140703	10.125	144.125	7.49112	15.75	3.64039e-05	5.3878	1.18102e-06	-7.46591	1.64247	0.132357	0.03238	2014
1490	1408	20140704	13.4	140.8	10.9794	27.75	0.000193919	6.37958	1.0034e-06	-4.7354	1.96528	0.165231	0.04835	2014
1491	1408	20140705	16.35	136.45	14.1801	43.75	0.000297797	7.39848	1.25069e-06	-2.67196	1.70451	0.196877	0.06231	2014
1492	1408	20140706	18.75	131	13.8732	50.75	0.000206407	6.70825	2.73991e-06	-11.0768	2.3194	0.28216	0.07017	2014
1493	1408	20140707	21.05	127.8	18.1975	55	0.000444385	7.41244	6.43484e-06	-3.72209	3.23048	0.707223	0.10238	2014
1494	1409	20140710	10.2	150.975	3.83391	13.5	9.3635e-06	6.58614	1.25487e-06	9.89891	0.788319	0.292745	0.02791	2014
1495	1409	20140711	12.7	146.85	2.85085	15	6.35722e-06	5.14089	2.75457e-07	-3.16841	1.55274	0.16475	0.02817	2014
1496	1409	20140712	13.45	142.35	4.53387	18.25	1.82363e-05	7.77819	4.2474e-07	-7.63175	1.75019	0.279753	0.03529	2014
1497	1409	20140713	13.55	135.45	5.17946	21.5	1.67635e-05	9.81256	8.22266e-07	3.39201	1.89012	0.240923	0.03541	2014
1498	1409	20140714	13	129.367	4.54648	30	2.18722e-05	6.05959	4.68988e-07	0.42319	1.34432	0.296743	0.04107	2014
1499	1410	20140717	10	135.6	6.95161	15.75	5.14401e-05	1.56825	1.41156e-07	-2.51447	1.48911	0.260679	0.03676	2014
1500	1410	20140718	10.8	133.875	7.34677	20.75	6.39503e-05	4.65928	4.76486e-07	-12.1817	1.76624	0.293236	0.04207	2014
1501	1410	20140719	11.45	130.8	11.5429	31.5	0.000115726	3.3553	-6.44477e-07	-13.2456	1.46424	0.361842	0.05327	2014
1502	1410	20140720	13.925	128.8	10.3432	35	8.61075e-05	5.94464	3.11669e-07	-4.76216	1.16146	0.159482	0.04452	2014
1503	1410	20140721	16.7	127.2	8.69502	35	6.51939e-05	8.90121	3.5938e-06	-7.34908	1.31379	0.45716	0.05406	2014
1504	1411	20140728	11.725	149.875	5.9437	13.5	1.69755e-05	3.61962	1.37124e-06	7.18324	1.72925	0.173092	0.03108	2014
1505	1411	20140729	12.975	147.425	6.92944	19	4.62099e-05	4.25208	1.1794e-06	0.48109	1.73344	0.239232	0.03803	2014
1506	1411	20140730	14.25	144.125	6.48902	23	3.40544e-05	4.51044	1.45131e-06	2.47869	1.78412	0.204626	0.03863	2014
1507	1411	20140731	14.925	140.9	4.53712	26	1.6173e-05	3.76977	-5.23905e-07	-10.4942	1.88307	0.147121	0.0372	2014
1508	1411	20140801	14.675	138.075	6.22423	32.75	2.63053e-05	3.53026	-2.85343e-07	-15.3273	2.04004	0.13364	0.04318	2014
1509	1411	20140802	15.05	135.5	7.23848	53.75	1.40343e-05	3.1724	8.40511e-07	-17.4599	1.71742	0.147126	0.05526	2014
1510	1411	20140803	15.725	132.7	9.32521	59.25	7.1233e-05	4.26974	-2.00243e-06	-15.1581	2.35946	0.207087	0.06399	2014
1511	1411	20140804	17.35	130.25	7.88823	44.75	5.18334e-05	3.8039	1.64347e-06	-10.092	1.64359	0.242801	0.05431	2014
1512	1411	20140805	20.475	129.9	8.34218	40	4.73021e-05	4.2073	2.11959e-06	-8.44134	2.59601	0.163986	0.05328	2014
1513	1411	20140806	22.4	130.3	7.51305	42	4.1075e-05	3.71361	1.24048e-06	-6.40279	3.18623	0.241726	0.05836	2014
1514	1412	20140729	18.725	130.625	6.50516	15.25	2.67438e-05	3.7019	1.99039e-06	-13.9535	2.18507	0.238672	0.03864	2014
1515	1412	20140730	21.6667	129.067	6.22426	18	1.86531e-05	10.2922	2.77487e-07	-6.81898	3.20801	0.163374	0.03746	2014
1516	1415	20140910	10	141	6.13903	13	4.63195e-06	10.8026	-4.07818e-07	-6.89401	1.89061	0.252932	0.0307	2014
1517	1415	20140911	12.9	137.05	4.58404	13.5	2.28287e-05	10.1586	-6.81037e-07	-8.73566	1.79721	0.278443	0.03137	2014
1518	1415	20140912	13.7	130.625	5.30404	19	1.96997e-05	4.54328	-9.23692e-07	-11.0526	1.78133	0.172063	0.03365	2014
1519	1415	20140913	14.35	128.1	6.68712	27.5	2.65426e-05	6.98345	1.02385e-06	11.432	1.05584	0.28974	0.03875	2014
1520	1416	20140917	12.7333	130.9	7.32239	16	2.78155e-05	6.94711	-1.49303e-06	1.35744	1.6773	0.236118	0.03283	2014
1521	1416	20140918	14.2	127.75	9.2604	18	5.25994e-05	7.18665	-2.26683e-07	11.9188	1.07911	0.309999	0.03566	2014
1522	1417	20140923	18.6	149.8	6.28029	13	1.17323e-05	3.22578	3.90216e-06	2.96098	2.67617	0.232108	0.03878	2014
1523	1417	20140924	19.825	149.7	8.12903	16	1.93506e-05	2.9703	4.11691e-06	-0.768526	2.95174	0.271586	0.04479	2014
1524	1417	20140925	20.6	147.375	7.56767	20	2.67207e-05	3.45909	4.1684e-06	-0.443737	3.83145	0.29342	0.05131	2014
1525	1417	20140926	22.1	146.05	7.29867	21.5	3.24254e-05	4.34437	1.79245e-06	-1.93072	4.36704	0.242965	0.05122	2014
1526	1418	20140928	11.7667	155.1	6.86576	13.6667	1.1877e-05	8.48526	1.60359e-07	-3.89138	2.03789	0.22835	0.03269	2014
1527	1418	20140929	13.35	150.725	4.27671	19	1.03185e-05	6.0539	1.07277e-07	-12.373	2.29103	0.131303	0.03367	2014
1528	1418	20140930	16.1	146.275	6.83699	24.75	3.73896e-05	6.21005	6.48699e-07	-8.90865	2.39873	0.158431	0.04071	2014
1529	1418	20141001	18.075	141.925	7.02791	34.5	3.46152e-05	6.68108	2.65016e-06	0.493012	2.9758	0.347724	0.05524	2014
1530	1418	20141002	20.35	137.725	6.57946	45	3.32192e-05	5.6959	3.24377e-06	6.74692	2.96093	0.199098	0.05631	2014
1531	1418	20141003	22.3	135.4	6.98827	45	3.91997e-05	5.94613	-1.17496e-06	-0.0638451	4.17776	0.209556	0.06015	2014
1532	1419	20141003	8.55	157.9	4.25483	18.5	2.41844e-05	6.0248	9.58725e-07	5.29809	1.21414	0.137582	0.02867	2014
1533	1419	20141004	10.725	153.425	8.01058	27.25	5.16919e-05	7.60891	5.85104e-07	9.26602	1.35914	0.268697	0.04049	2014
1534	1419	20141005	13.4	147.55	8.51841	36.5	6.80659e-05	8.96511	4.73513e-07	1.24962	1.85557	0.27354	0.04882	2014
1535	1419	20141006	16.175	140.6	7.29289	39	5.00077e-05	8.95234	1.71384e-07	-14.4836	2.22999	0.147157	0.04734	2014
1536	1419	20141007	17.35	134.75	9.86206	59	0.000114882	5.30483	1.01623e-06	-9.94598	1.46386	0.286544	0.06533	2014
1537	1419	20141008	18.35	131.25	9.56086	67.25	0.000124605	3.19721	-8.7805e-07	-3.74055	2.16067	0.270306	0.07201	2014
1538	1419	20141009	19.975	129.7	12.5907	58.75	0.000240685	3.00246	4.86274e-06	-0.861777	2.29271	0.294159	0.0775	2014
1539	1419	20141010	21.85	129.35	10.1553	51	7.3864e-05	4.63843	1.21452e-06	-0.938338	3.14659	0.146772	0.06207	2014
1540	1420	20141030	12.5	139.4	4.55172	13.5	1.32885e-05	4.80868	-2.33265e-06	-10.9127	1.86907	0.216125	0.03075	2014
1541	1420	20141031	12.7	135.925	6.1117	19	2.98433e-05	4.20307	1.60409e-06	-5.06787	1.80729	0.194835	0.03653	2014
1542	1420	20141101	13.85	133.475	7.45693	31.75	3.80117e-05	3.56003	8.41631e-07	0.730908	1.98114	0.148534	0.04349	2014
1543	1420	20141102	16.7	132.55	11.0662	59	0.000111997	3.74811	1.50307e-07	3.92105	2.38419	0.196797	0.06618	2014
1544	1420	20141103	19.475	133.275	9.04588	63.5	5.82034e-05	4.76614	3.02382e-07	-22.0425	2.58875	0.279996	0.07078	2014
1545	1420	20141104	22.1667	135.5	13.5542	56.6667	0.000265078	5.14369	1.2946e-06	3.21156	4.10927	0.111089	0.07635	2014
1546	1422	20141201	5.55	149.75	3.79144	21.5	2.87741e-05	9.426	2.99529e-06	-9.85977	0.0016375	0.574565	0.04005	2014
1547	1422	20141202	6.25	144.425	4.73074	31	3.46523e-05	8.99136	6.60272e-06	1.16276	0.562781	0.540508	0.04904	2014
1548	1422	20141203	8.475	137.75	11.3268	47.5	0.000180863	8.87929	3.42269e-06	11.9626	1.30687	0.258428	0.05869	2014
1549	1422	20141204	10.65	131.975	13.598	65.75	0.000207907	5.8537	3.54359e-06	8.66916	1.59761	0.261269	0.07422	2014
1550	1422	20141205	11.9	128.775	15.1053	58.75	0.000161071	2.83929	5.77637e-06	-1.82581	1.39184	0.688197	0.08585	2014
1551	1422	20141206	12.1	127.4	13.3116	55	0.000218353	3.06757	7.36578e-06	-1.46446	1.36327	0.517429	0.07976	2014
1752	1701	20170422	8.9	144.1	5.13869	13	4.65579e-06	5.24673	8.38978e-07	-3.26537	1.40578	0.157943	0.02774	2017
1753	1701	20170423	10.375	142.05	6.44874	13	7.16776e-06	5.39307	-1.34533e-07	1.27107	1.76895	0.218948	0.03121	2017
1754	1701	20170424	12.275	138.575	8.9293	15	7.98989e-06	3.69516	-1.18236e-06	-13.1298	1.77251	0.280738	0.03694	2017
1755	1701	20170425	13.05	136.55	8.92835	15.75	2.03395e-05	1.89265	-8.79836e-07	5.86289	1.84321	0.231803	0.03612	2017
1756	1701	20170426	13.75	134.85	8.07531	18	1.19286e-05	3.30478	-5.81786e-07	4.32803	1.9353	0.21788	0.03624	2017
1757	1701	20170427	16.4	134.6	7.48363	16	8.86507e-06	4.89813	-7.18668e-07	2.7109	1.57558	0.224961	0.03269	2017
1758	1701	20170428	19.525	137.175	8.16888	13	8.7311e-06	7.06074	6.88184e-07	0.12716	2.87086	0.406175	0.04299	2017
1759	1701	20170429	22.25	141.15	7.73271	13	1.40666e-05	10.499	7.26318e-07	-0.0338247	4.62461	0.33128	0.04667	2017
1760	1705	20170730	22.85	141.15	5.62191	47	2.18068e-05	2.4036	-1.7163e-06	-1.14974	5.00109	0.293874	0.06747	2017
1761	1705	20170731	22.9	139.867	5.60227	52	2.35057e-05	2.73994	3.58109e-06	-5.65493	4.77687	0.298386	0.07279	2017
1762	1709	20170725	13.675	128.525	7.91841	13	4.39694e-05	3.65837	-6.74924e-07	-29.5158	1.12448	0.166563	0.03137	2017
1763	1709	20170726	16.3	127.875	9.24114	19	2.4191e-05	2.76159	3.81024e-06	-14.5699	1.11384	0.360655	0.04311	2017
1764	1709	20170727	18.0667	127.367	5.93954	26	1.9234e-05	6.27587	-3.81582e-06	-9.44246	1.4726	0.306282	0.03848	2017
1765	1715	20170827	18.95	147.05	3.74078	13	6.10249e-06	1.57514	3.42173e-06	-6.5387	2.90524	0.277245	0.04065	2017
1766	1715	20170828	20.025	147.25	5.34885	17.75	1.0937e-05	3.09713	4.3149e-06	-10.5538	3.53234	0.285782	0.0476	2017
1767	1715	20170829	22.15	147.8	7.89036	21.5	1.17876e-05	4.61385	3.10508e-07	-9.08429	4.34431	0.316063	0.05266	2017
1768	1718	20170909	15.225	143.475	6.4197	16.5	1.48881e-05	6.01893	-1.66582e-06	-1.99721	1.91944	0.149468	0.03089	2017
1769	1718	20170910	16.6	139	7.5335	22.75	1.45342e-05	6.10763	-2.7571e-07	-2.61264	2.47789	0.256861	0.04181	2017
1770	1718	20170911	19.35	133.925	8.22755	30.25	1.43796e-05	7.95103	1.54836e-06	0.139612	2.83452	0.216579	0.04679	2017
1771	1718	20170912	21.9333	129.033	6.81432	36	2.42738e-05	6.88416	2.26278e-06	-2.79091	3.1459	0.230791	0.05246	2017
1772	1721	20171015	9.2	136.9	6.25815	15.3333	4.58219e-05	3.49345	1.61764e-06	-8.99553	1.30649	0.207244	0.03389	2017
1773	1721	20171016	10.475	134.775	9.53624	19.5	3.87573e-05	4.04353	2.03573e-06	-0.67395	1.67124	0.317848	0.04254	2017
1774	1721	20171017	10.425	132.525	8.20693	26.5	0.00010411	3.24077	2.24276e-06	-16.7812	1.62174	0.171514	0.04456	2017
1775	1721	20171018	13.4	131.7	10.848	32	0.000157592	5.21629	4.2848e-06	-17.3706	1.92347	0.291499	0.05666	2017
1776	1721	20171019	16.6	130.05	11.6179	38	0.000164633	4.51024	2.69047e-06	0.506787	1.45236	0.211172	0.05422	2017
1777	1721	20171020	19.9	130.225	12.1579	46.75	0.00014859	3.71807	2.89867e-06	-10.6878	2.42513	0.384791	0.07006	2017
1778	1721	20171021	21.8	131.6	15.1193	58	0.000179266	6.39891	1.62775e-07	-16.222	3.10524	0.511497	0.08394	2017
1779	1722	20171022	9.06667	148.133	6.80543	13	3.7553e-05	1.21759	1.5413e-06	-9.28271	0.862163	0.158563	0.03003	2017
1780	1722	20171023	9.55	146.875	7.25297	13.5	3.08448e-05	5.99983	2.52878e-06	-16.3348	0.97489	0.198735	0.03119	2017
1781	1722	20171024	13.15	140.575	8.48272	17.25	3.69476e-05	11.2063	-4.87225e-07	-2.70534	1.99817	0.138561	0.03181	2017
1782	1722	20171025	15.875	134.775	5.87982	20.75	2.39151e-05	6.11781	1.41557e-06	21.0954	1.58745	0.32298	0.03767	2017
1783	1722	20171026	19.075	131.575	6.78942	23	3.27243e-05	5.9859	3.8719e-06	9.84911	2.2939	0.39043	0.04731	2017
1784	1722	20171027	22.05	129.4	9.08714	25	5.94528e-05	6.81287	1.04825e-06	2.15272	3.09945	0.258744	0.04843	2017
1785	1726	20171213	11.175	128.75	6.08298	13.5	3.78498e-05	1.66209	3.43515e-08	2.35088	1.37063	0.183801	0.03105	2017
1786	1726	20171214	11.425	127.85	7.6614	17.25	6.59836e-05	0.868492	1.67416e-06	-1.98476	1.36013	0.311928	0.04078	2017
1787	1726	20171215	11.875	127.5	7.40885	21.5	5.68087e-05	1.90464	2.52783e-06	7.34326	1.34675	0.266248	0.0406	2017
1788	1727	20171220	8.625	132.175	8.39563	14.75	3.60671e-05	5.40571	1.99488e-06	-5.74712	1.39777	0.461915	0.04235	2017
1789	1727	20171221	8.23333	128.733	9.55868	22.6667	9.66203e-05	5.41691	3.06067e-06	-2.17736	0.808937	0.352196	0.04383	2017
1790	1801	20171230	9.6	135.1	8.12046	13	2.69985e-05	5.08198	3.26514e-07	6.60546	1.48137	0.336936	0.03549	2017
1791	1801	20171231	9.3	132.625	5.57926	13	2.13472e-05	5.58661	1.23842e-06	2.2065	1.46855	0.374671	0.03562	2017
1792	1801	20180101	8.85	129.05	5.07891	14	3.09776e-05	7.65623	3.90912e-06	-0.633153	1.03367	0.346201	0.03429	2018
1793	1802	20180210	7.425	141.4	9.16647	14.5	5.6962e-05	8.43104	3.67167e-06	-1.14365	1.63609	0.372772	0.04089	2018
1794	1802	20180211	6.875	135.2	8.70184	17.25	0.000118478	6.97574	7.77378e-06	0.153945	1.52894	0.402952	0.04772	2018
1795	1802	20180212	7.5	129.7	6.22126	18	5.10131e-05	8.30284	5.32515e-06	4.48037	0.921	0.34568	0.0376	2018
1796	1803	20180324	5.75	143.15	6.40073	13	3.00175e-05	5.44586	-7.37267e-07	-4.66297	0.707394	0.18096	0.02616	2018
1797	1803	20180325	6.575	139.9	6.73972	17.25	4.49563e-05	5.53588	2.37719e-07	12.0686	1.79754	0.216847	0.03454	2018
1798	1803	20180326	8.35	136.425	7.75569	18	8.05386e-05	4.05627	5.21716e-06	-4.62554	1.18237	0.318186	0.0421	2018
1799	1803	20180327	10.3	135.125	7.13502	18.5	6.1494e-05	3.84647	1.70477e-06	-2.94429	1.61617	0.411075	0.0442	2018
1800	1803	20180328	13.95	135.225	8.15628	25.25	2.6194e-05	3.64455	1.21215e-06	-8.36716	1.91343	0.179016	0.04131	2018
1801	1803	20180329	15.4	135.975	9.09262	35.75	7.59404e-05	2.42285	2.52562e-06	-1.71534	1.66646	0.2857	0.05274	2018
1802	1803	20180330	16.575	138.55	10.6093	56	6.25378e-05	5.40066	-1.53799e-07	5.35584	2.46888	0.253826	0.06378	2018
1803	1803	20180331	18.75	141.875	9.83034	32.75	4.98267e-06	4.84443	-3.09168e-07	-10.3242	3.3636	0.361496	0.05679	2018
1804	1803	20180401	19.4	145.15	10.0057	14	1.91682e-05	6.64575	-2.15915e-06	-20.271	3.45079	0.171397	0.03977	2018
1805	1805	20180606	14.1	130.1	5.10144	13	1.26717e-05	4.48275	5.67462e-08	-14.7503	1.68425	0.221037	0.03192	2018
1806	1805	20180607	16.375	128.275	5.3653	15	1.5153e-05	3.01876	1.64406e-07	-14.0157	1.05756	0.229555	0.03148	2018
1807	1805	20180608	18.25	127.35	5.98289	18	3.03147e-05	9.99601	-1.03954e-06	-12.1057	1.46001	0.291818	0.03406	2018
1808	1805	20180609	22.1667	127.567	7.62414	24.3333	4.11602e-05	4.12553	5.92315e-07	-3.6103	3.36601	0.363751	0.05242	2018
1809	1807	20180628	19.825	131.8	4.90393	14	1.27845e-05	3.16365	4.05864e-06	-5.13357	2.26801	0.438011	0.04421	2018
1810	1807	20180629	20.025	130.025	4.8361	19	1.45882e-05	1.60414	3.03491e-06	-2.40095	2.46297	0.366723	0.04546	2018
1811	1807	20180630	21.625	128.95	7.26776	23	2.43817e-05	4.66593	4.95141e-06	-3.41717	3.24818	0.269775	0.04961	2018
1812	1808	20180703	10.775	147.475	3.60199	13	8.56875e-06	2.9051	4.00083e-07	-15.9767	0.853613	0.107433	0.02456	2018
1813	1808	20180704	12.45	145.85	5.72897	17.75	2.03275e-05	4.47514	-8.7001e-08	-6.60413	1.52226	0.195711	0.03307	2018
1814	1808	20180705	14.75	143.1	7.30863	36.75	4.27205e-05	3.68215	8.75602e-07	-2.75859	1.8525	0.207762	0.04798	2018
1815	1808	20180706	16.525	141.425	8.3953	57.25	4.44223e-05	2.27247	2.46982e-06	-14.8727	2.4123	0.231744	0.06587	2018
1816	1808	20180707	17.775	140.325	11.085	52	4.4803e-05	3.27684	8.39924e-07	-1.91959	3.11564	0.219194	0.06484	2018
1817	1808	20180708	20.1	137.1	11.2407	56.5	5.14241e-05	7.36651	5.27189e-06	3.64951	3.03664	0.400177	0.07374	2018
1818	1808	20180709	22.3667	132	10.8417	57	5.89954e-05	8.10214	2.38189e-06	2.928	3.33715	0.301014	0.07017	2018
1819	1810	20180718	19.425	129.6	7.09467	16.5	3.37938e-05	3.16397	-1.94645e-06	-10.4015	1.92601	0.394894	0.04158	2018
1820	1810	20180719	21.15	131.4	8.80784	21.5	5.01598e-05	3.81269	3.95362e-06	-0.56295	2.70893	0.343776	0.05019	2018
1821	1810	20180720	22.6	130.8	7.02665	25	2.93537e-05	3.19519	3.43159e-06	4.34942	3.32076	0.183629	0.04748	2018
1822	1812	20180723	16.9	136.75	4.51319	14	9.51785e-06	4.6232	-2.9939e-06	-6.90049	1.87988	0.191195	0.02953	2018
1823	1812	20180724	19.325	136.675	6.05658	16.5	9.34529e-06	3.73183	-1.40444e-08	-1.44115	2.81434	0.247671	0.03947	2018
1824	1812	20180725	21.675	137.175	5.64423	21.5	1.94403e-05	2.5642	1.53038e-06	-6.38981	3.45059	0.372293	0.05096	2018
1825	1812	20180726	22.55	138.75	6.39466	29	1.32526e-05	4.99387	-1.6183e-06	-0.982442	4.25674	0.353728	0.05509	2018
1826	1813	20180802	18.025	152.025	4.29702	13.5	1.04525e-05	2.56656	-1.46847e-06	-11.0518	2.82718	0.205216	0.03576	2018
1827	1813	20180803	18.35	150.25	7.26427	22.75	2.96646e-05	3.69621	2.26281e-08	-11.7331	2.80153	0.173989	0.0427	2018
1828	1813	20180804	21.3	148.5	6.42095	32.75	1.76268e-05	4.26286	6.36427e-07	-14.4681	3.75062	0.197012	0.05264	2018
1829	1813	20180805	22.9	147.4	7.95464	38	2.38061e-05	2.4984	5.82149e-07	-12.8143	4.62932	0.144568	0.05942	2018
1830	1814	20180807	19.025	132.75	6.32652	14.5	2.55195e-05	1.27979	-3.00632e-06	-8.35953	2.18868	0.428577	0.04199	2018
1831	1814	20180808	19.775	133.5	8.02147	17.25	2.88583e-05	3.38193	-2.85042e-06	-4.40306	2.91297	0.444692	0.04724	2018
1832	1814	20180809	21.25	133.45	9.31222	18	3.86219e-05	3.38929	1.75736e-08	-3.26904	3.05643	0.318001	0.04684	2018
1833	1814	20180810	22.8	132.1	6.96133	18	3.03935e-05	0.950675	1.73201e-06	-2.92866	3.4374	0.189612	0.04467	2018
1834	1815	20180810	17.65	144.6	5.59618	14	1.06035e-05	3.31815	-6.85219e-07	-2.27617	2.74359	0.178651	0.03511	2018
1835	1815	20180811	19.625	143.65	8.7396	17	2.34197e-05	4.44402	-1.75584e-06	1.5344	3.83451	0.226955	0.04401	2018
1836	1815	20180812	22.2	142.35	10.1387	23	2.29673e-05	6.11949	-4.51039e-06	0.138287	4.71493	0.342813	0.05358	2018
1837	1819	20180815	12.8	144.2	6.63773	13.6667	2.78256e-05	6.53928	2.85819e-07	-9.10362	1.78926	0.273466	0.03475	2018
1838	1819	20180816	17.75	142.1	9.23059	21	4.16021e-05	8.60778	-4.15164e-07	14.2328	2.75783	0.340622	0.04437	2018
1839	1819	20180817	22.2	140.65	9.70616	26.5	4.36874e-05	7.56363	-6.10686e-07	-2.93794	4.52539	0.29423	0.0555	2018
1840	1820	20180817	12.6	156.767	3.2523	13	1.01157e-05	6.21012	2.91078e-07	-4.06755	2.48391	0.255212	0.03401	2018
1841	1820	20180818	14.05	153.825	5.31775	16.5	1.95746e-05	3.84325	4.56065e-07	-13.0893	2.44436	0.152843	0.03573	2018
1842	1820	20180819	15.8	150.975	7.92311	21.5	3.75472e-05	4.65801	1.0357e-06	-9.03475	2.37342	0.294532	0.04471	2018
1843	1820	20180820	18.025	147.65	7.84788	29	3.07886e-05	6.06378	3.76623e-07	-3.39174	2.67797	0.101367	0.04235	2018
1844	1820	20180821	21.525	143.375	10.6915	39	0.000120353	8.15333	4.33649e-06	0.878202	4.74581	0.270642	0.06835	2018
1845	1821	20180827	13.35	158.9	4.98932	14.5	6.53007e-06	5.55966	-1.21797e-06	-0.173786	2.73559	0.0976508	0.03082	2018
1846	1821	20180828	16.2	155.75	8.82514	21.5	2.23928e-05	5.04728	7.6005e-08	-5.02157	2.64424	0.180513	0.04117	2018
1847	1821	20180829	17.25	151.875	9.42104	35.25	1.52964e-05	5.23517	-2.55699e-06	-6.27817	2.50741	0.210975	0.04795	2018
1848	1821	20180830	17.725	147.4	8.31933	50	1.93744e-05	6.15392	8.26275e-07	-3.94701	2.69567	0.14809	0.05601	2018
1849	1821	20180831	18.45	142.2	8.62229	64.25	4.24021e-05	6.53714	-1.84235e-06	2.12941	3.10318	0.242132	0.06774	2018
1850	1821	20180901	20.65	137.85	8.19148	57.75	3.53851e-05	5.58216	2.86311e-06	10.451	3.0112	0.170012	0.06339	2018
1851	1821	20180902	22.6	135.9	8.81407	50	3.31613e-05	5.43117	-1.8102e-06	10.6968	4.21854	0.207183	0.06304	2018
1852	1822	20180908	14.7	158.15	5.95789	25.5	1.90523e-05	10.0008	1.63629e-06	1.89204	3.01029	0.129375	0.03993	2018
1853	1822	20180909	15	152.175	7.51041	34.75	2.07796e-05	9.63027	-3.72915e-07	3.53268	2.44742	0.271783	0.0472	2018
1854	1822	20180910	14.275	145.075	6.50991	43.25	3.95519e-05	8.05243	1.00407e-06	-6.87556	1.7847	0.174949	0.04825	2018
1855	1822	20180911	13.925	139.3	7.35004	60	5.59434e-05	6.22829	1.3577e-06	-0.64375	2.04051	0.342606	0.06592	2018
1856	1822	20180912	14.15	134.5	12.4398	65	0.000252914	6.18535	-3.36759e-08	-11.1372	1.91723	0.328993	0.07739	2018
1857	1822	20180913	14.85	129.6	9.45355	65	0.000103637	5.84917	2.84096e-06	-10.943	1.46569	0.393322	0.07251	2018
1858	1824	20180920	13.35	145.55	7.73401	13	3.79878e-05	5.93778	-1.79769e-07	-3.48115	1.72465	0.15764	0.03089	2018
1859	1824	20180921	15.1	143.025	9.22239	17.75	6.45222e-05	5.62197	2.58882e-06	-1.81786	1.91362	0.199194	0.03916	2018
1860	1824	20180922	16.575	138.15	9.92756	27.75	3.6039e-05	6.52677	-1.85784e-06	4.54307	2.40119	0.301978	0.04632	2018
1861	1824	20180923	17.5	133.7	6.83317	43.75	2.80662e-05	4.99342	1.11821e-06	4.34584	1.82473	0.326528	0.05402	2018
1862	1824	20180924	19.05	130.125	5.71309	57	2.58702e-05	3.57681	4.63174e-06	4.48135	2.119	0.344783	0.06532	2018
1863	1824	20180925	19.925	128.825	11.5204	56.75	0.000198529	1.47798	4.75891e-07	3.42327	2.25581	0.252933	0.07058	2018
1864	1824	20180926	21.1	129.15	14.9856	48	0.000278475	1.24924	3.42856e-07	2.63911	3.00039	0.181973	0.07135	2018
1865	1824	20180927	21.85	128.85	14.1604	45	0.000227772	1.86389	2.56394e-06	-6.65155	3.26709	0.330471	0.07512	2018
1866	1824	20180928	22.5	127.9	11.2855	45	0.000108347	3.24845	5.57485e-06	-0.5356	3.29744	0.457323	0.07438	2018
1867	1825	20180928	9.175	148.725	5.64547	14	3.29893e-05	10.0225	2.68797e-06	-2.91648	0.787025	0.176063	0.02652	2018
1868	1825	20180929	12.675	141.95	4.69599	19.5	2.10349e-05	7.70737	-1.50806e-06	-4.20106	1.73891	0.195441	0.03205	2018
1869	1825	20180930	14.6	137.6	4.65588	35.75	2.10016e-05	4.52891	1.2933e-06	-16.3878	1.98559	0.312183	0.04994	2018
1870	1825	20181001	16.425	134.75	9.14107	56	0.000162239	4.64712	7.87152e-08	-13.2361	1.53867	0.367035	0.06773	2018
1871	1825	20181002	18.525	131.6	8.08136	61	7.04954e-05	4.8637	-4.62493e-07	-12.3942	2.17841	0.247611	0.06523	2018
1872	1825	20181003	21.25	128.95	8.60818	45.5	6.31236e-05	5.06302	3.78744e-06	15.9884	3.15489	0.39886	0.06609	2018
1873	1826	20181021	8.475	158.175	3.25441	14	1.11493e-05	4.40401	6.6769e-07	-4.02198	1.23483	0.154842	0.0269	2018
1874	1826	20181022	10.35	154.475	7.76745	22.75	2.56869e-05	6.63586	1.33497e-06	-2.42506	1.43968	0.247924	0.03824	2018
1875	1826	20181023	12.15	150.2	10.7898	40.75	0.000143067	5.16596	9.93691e-07	-7.36312	2.05058	0.241261	0.05741	2018
1876	1826	20181024	14.325	146.675	11.0051	67.5	0.000123254	5.7533	3.61409e-06	-4.31975	1.85411	0.262607	0.07295	2018
1877	1826	20181025	16.175	142.775	11.0134	60.75	0.000125358	4.91357	2.595e-06	-1.49122	2.07718	0.375357	0.0734	2018
1878	1826	20181026	17.175	138.375	12.2768	59	0.000161457	7.00703	4.18776e-06	14.4595	2.53668	0.358803	0.07477	2018
1879	1826	20181027	17.95	132.85	17.8529	62	0.000361488	5.781	-1.95474e-06	14.0348	1.84046	0.295479	0.07842	2018
1880	1826	20181028	17.825	128.6	20.729	51.25	0.000392414	5.05239	6.36676e-06	18.5416	1.21271	0.415005	0.08108	2018
1881	1828	20181120	5.5	153.1	4.06219	18	1.83977e-05	7.71092	1.27864e-06	-4.69578	0.852444	0.506162	0.03869	2018
1882	1828	20181121	8.05	147.75	8.29592	23.25	5.95417e-05	12.8274	-6.1434e-07	14.962	0.714738	0.10815	0.02734	2018
1883	1828	20181122	12.025	139.125	10.2574	33.25	6.19185e-05	8.69336	1.02909e-07	10.5286	1.76199	0.210945	0.04459	2018
1884	1828	20181123	15.9	135.725	10.2687	38	4.61878e-05	4.76833	4.36335e-07	17.2255	1.56225	0.16606	0.04581	2018
1885	1828	20181124	18.4	136	10.1432	41	7.39134e-05	2.08052	4.60213e-07	0.908943	1.95151	0.421404	0.06068	2018
1886	1828	20181125	18.5	135.225	11.5018	36.25	3.75002e-05	4.12453	-1.25843e-06	17.5169	2.00245	0.422319	0.05476	2018
1887	1828	20181126	20.65	132.375	8.16178	19	1.05824e-05	4.26356	2.15422e-06	23.4166	2.34726	0.245512	0.03937	2018
1888	1828	20181127	22.6	132.3	7.32186	15	1.09863e-05	4.34409	-4.01654e-07	-19.9388	3.40482	0.21378	0.04166	2018
1889	1829	20181117	7	136.8	8.31113	13	6.53456e-05	6.32974	3.25707e-06	4.7497	1.57268	0.167674	0.0331	2018
1890	1829	20181118	6.775	134.225	6.93013	13	0.000103103	4.85168	4.51892e-06	9.54434	1.40041	0.250855	0.03658	2018
1891	1829	20181119	8.9	130.725	7.46811	13.5	4.85543e-05	5.43983	2.16371e-06	11.3904	1.38501	0.340299	0.03641	2018
1892	1829	20181120	10.15	128.15	6.67388	15	5.11401e-05	4.81769	2.85676e-06	2.41923	1.32313	0.282866	0.03604	2018
1893	1902	20190219	5.3	159.9	7.53324	13	5.51488e-05	4.81769	3.49649e-07	-2.45685	0.274831	0.203973	0.0273	2019
1894	1902	20190220	5.35	152.1	9.52362	29	0.000219823	5.81191	1.25326e-06	26.2014	0.680512	0.20937	0.04321	2019
1895	1902	20190221	6.8	149.225	13.2374	36	0.000362922	5.58565	5.17418e-06	22.8245	0.357975	0.328965	0.05935	2019
1896	1902	20190222	9.45	145.525	14.9116	43	8.80359e-05	5.28971	5.68798e-06	4.83952	1.15177	0.549084	0.06719	2019
1897	1902	20190223	11.625	143	14.3408	54	0.000260419	3.26579	8.12513e-06	-0.0208543	1.67715	0.662247	0.08756	2019
1898	1902	20190224	12.975	141.425	14.9695	52.5	0.000302768	2.33762	7.45693e-06	2.27909	1.87503	0.528132	0.08485	2019
1899	1902	20190225	14	140.1	12.226	57.25	0.000160891	2.07392	6.25643e-06	2.74826	1.94569	0.377709	0.07589	2019
1900	1902	20190226	15.3	140	12.7503	49.25	0.000124455	1.5291	2.59635e-06	-5.48062	1.92694	0.386654	0.06928	2019
1901	1902	20190227	16.3	139.15	9.7235	30.5	1.84442e-05	4.42684	5.56822e-08	13.4043	2.37554	0.321217	0.04906	2019
1902	1902	20190228	17.875	135.475	7.49785	15.75	1.04251e-05	4.09868	-2.16907e-06	28.4935	1.56489	0.167279	0.02839	2019
1903	1902	20190301	19.425	134.125	7.17295	13.5	1.30798e-05	1.05962	3.45067e-08	7.66301	2.95585	0.303564	0.0415	2019
1904	1902	20190302	19.15	133.5	8.86663	13	1.92611e-05	3.88646	-8.28929e-07	4.70468	2.50383	0.22401	0.03637	2019
1905	1905	20190714	13.85	134.875	4.44095	13	1.767e-05	5.21899	-7.09505e-07	-27.5188	1.93091	0.178747	0.03153	2019
1906	1905	20190715	16.5	130.475	5.87762	15	1.97757e-05	9.83879	3.4664e-06	-13.848	1.70804	0.348285	0.03767	2019
1907	1908	20190801	18.7667	154.133	8.55179	13.6667	2.65173e-05	4.71375	5.62693e-06	-7.15596	2.76828	0.486496	0.05076	2019
1908	1908	20190802	21.375	151.475	11.4986	19	0.000120281	6.83812	4.50268e-07	-5.36405	4.65221	0.414942	0.06049	2019
1909	1909	20190803	15.8	131.5	8.94123	13	4.48863e-05	4.31131	3.40787e-06	-20.422	2.55359	0.229293	0.04171	2019
1910	1909	20190804	17.1	130.425	9.14768	16.5	7.35685e-05	2.26014	3.28009e-06	-17.7566	1.65586	0.299767	0.04381	2019
1911	1909	20190805	18.225	129.825	13.5572	22.75	0.000158833	1.61679	2.93802e-06	-17.666	1.58817	0.262892	0.0514	2019
1912	1909	20190806	19.35	128.775	14.9284	29	0.000196039	2.46286	7.0936e-06	-6.66639	1.75516	0.416592	0.06405	2019
1913	1909	20190807	20.9667	127.6	21.676	42.6667	0.000425004	4.34824	4.80626e-06	-9.03528	3.20488	0.3932	0.0871	2019
1914	1910	20190805	17	144.8	8.928	15	4.53152e-05	5.00336	1.19041e-07	-25.8293	2.51471	0.186089	0.03944	2019
1915	1910	20190806	18.725	142.725	12.9777	19	0.000142926	4.31413	4.24179e-06	-9.22867	3.18825	0.312357	0.05598	2019
1916	1910	20190807	21.15	141.15	19.4652	29	0.000414709	2.23956	1.24709e-06	2.9231	4.2037	0.34893	0.07858	2019
1917	1910	20190808	22.05	140.65	28.8647	41	0.000823446	0.879977	6.15187e-06	2.47989	4.44089	0.435231	0.11212	2019
1918	1910	20190809	22.25	141.3	27.2669	39.25	0.000652944	0.958773	7.55655e-06	-3.00251	4.64492	0.437779	0.10651	2019
1919	1910	20190810	22.875	140.9	18.9422	33.25	0.000301961	1.43589	8.32935e-06	-3.32551	4.98971	0.437182	0.08803	2019
1920	1911	20190820	13.925	133.25	8.23352	15	4.85169e-05	2.54576	2.62886e-06	-20.3617	1.97424	0.197068	0.03928	2019
1921	1911	20190821	15.1	130.9	6.99648	17.25	3.4446e-05	3.92341	-4.49782e-07	-27.8193	2.16841	0.20943	0.03874	2019
1922	1911	20190822	16.4	128.35	9.57391	22	7.86406e-05	4.8272	1.44795e-06	-3.8164	1.03927	0.248268	0.03988	2019
1923	1912	20190825	12.2	135.95	6.46547	13	1.97688e-05	6.53823	-9.39273e-08	-14.1447	1.80302	0.334255	0.03616	2019
1924	1912	20190826	13.4	130.425	6.06136	13	2.94408e-05	8.17953	1.06393e-06	-14.1781	1.68322	0.239544	0.03264	2019
1925	1913	20190831	7.8	132.3	7.86946	13	4.31575e-05	7.57508	1.08034e-06	-2.39539	1.36493	0.126318	0.02853	2019
1926	1913	20190901	12.775	128.5	8.86455	14	4.86295e-05	6.95571	2.10327e-06	8.28476	1.30355	0.193202	0.0319	2019
1927	1915	20190903	17.4	160	8.53922	13	4.81017e-05	3.59075	5.70346e-07	-10.891	2.58238	0.183144	0.03819	2019
1928	1915	20190904	18.2	158.025	8.28263	14.5	5.79773e-05	4.53146	-3.53318e-07	-0.0315252	2.95407	0.117562	0.03702	2019
1929	1915	20190905	20.3	154.825	10.5856	19	8.88194e-05	6.69813	-1.87679e-06	6.87329	3.08758	0.236025	0.04412	2019
1930	1915	20190906	22.5	151.8	19.7479	20	0.00032162	8.12706	1.03164e-06	-0.224565	4.95695	0.391568	0.07272	2019
1931	1916	20190913	12.225	156.075	4.77617	13	1.11614e-05	7.19632	-4.57442e-07	-7.47677	2.29786	0.195482	0.03156	2019
1932	1916	20190914	13.775	151.5	8.70382	13.5	7.94457e-05	5.09846	1.68166e-06	-8.51924	2.28784	0.174038	0.03792	2019
1933	1916	20190915	17.375	148.325	9.45033	18	7.12132e-05	9.2866	-9.25198e-07	18.3108	2.52238	0.130393	0.03507	2019
1934	1916	20190916	21.3	145.3	9.15577	18	5.32966e-05	11.0298	1.47713e-06	7.92978	4.205	0.157366	0.04384	2019
1935	1917	20190917	20.8	128.825	7.54787	13	3.21904e-05	1.80106	3.19065e-06	1.12034	2.96439	0.234176	0.04185	2019
1936	1917	20190918	22.05	129.15	8.22528	14.5	4.66824e-05	2.49723	2.92208e-06	-8.37299	3.08457	0.249071	0.0448	2019
1937	1917	20190919	22.65	128.15	9.9865	18.25	7.79342e-05	2.40863	1.04723e-06	-14.5562	3.27789	0.273504	0.05002	2019
1938	1917	20190920	23	127.1	11.196	23	8.14379e-05	1.13007	-1.00069e-06	-9.756	3.49216	0.292581	0.0541	2019
1939	1918	20190927	13.975	136.55	5.22654	13	1.98828e-05	9.2816	8.75019e-07	1.8931	1.87583	0.146696	0.02795	2019
1940	1918	20190928	17.15	129.9	10.2364	19.75	9.87382e-05	8.12907	2.69684e-07	5.12907	1.37545	0.210103	0.03718	2019
1941	1919	20191005	15.1	159.1	8.50954	16.5	4.6435e-05	10.7897	9.43938e-07	-3.47439	2.95946	0.215648	0.03947	2019
1942	1919	20191006	14.625	153.45	15.1926	28.25	0.000251426	7.86988	3.89617e-06	1.5752	2.42049	0.255201	0.05858	2019
1943	1919	20191007	15.825	147.275	33.5677	57.5	0.00145886	7.40004	3.63724e-06	-8.02965	2.2702	0.315976	0.12914	2019
1944	1919	20191008	18.075	142.275	36.5168	58.75	0.00140819	5.60156	3.9927e-06	-0.896746	2.81664	0.504618	0.13882	2019
1945	1919	20191009	20.9	139.925	38.2236	60	0.00136819	4.04635	4.01261e-06	2.13603	3.72192	0.326198	0.13772	2019
1946	1920	20191015	16.325	134.825	7.4934	13.5	2.12689e-05	4.34737	-1.0926e-06	-1.08325	1.51726	0.197244	0.03083	2019
1947	1920	20191016	17.975	131.675	10.4899	15	2.95043e-05	3.50649	-6.17485e-07	-5.2965	2.07118	0.297974	0.04031	2019
1948	1920	20191017	19.2	130	11.1146	18.5	5.89966e-05	1.59991	3.07635e-06	-0.948363	2.08903	0.34525	0.04794	2019
1949	1920	20191018	20.25	129.3	12.9473	22.75	0.000110123	2.89624	3.98242e-06	5.14186	2.45814	0.211017	0.04995	2019
1950	1920	20191019	21.675	127.45	17.8194	33.75	0.000148987	3.24823	8.31127e-07	-0.235777	3.34366	0.241539	0.06356	2019
1951	1921	20191018	9.1	158.7	4.54762	13	1.86027e-05	8.79737	1.17816e-06	-0.0797402	1.61081	0.141241	0.0267	2019
1952	1921	20191019	10.6	154.45	13.4908	19	0.000148591	6.48232	1.22625e-06	2.44387	1.54838	0.153143	0.04069	2019
1953	1921	20191020	12.325	150.25	19.1092	30.25	0.000330243	5.32573	9.8212e-07	8.0162	2.12742	0.283733	0.06326	2019
1954	1921	20191021	15.075	147.15	26.2372	44.5	0.000438951	5.62685	3.00219e-06	17.9935	2.04327	0.25525	0.07827	2019
1955	1921	20191022	18.65	144.025	28.6399	55.25	0.000472312	6.60889	-9.84831e-07	17.1947	2.95513	0.286158	0.08917	2019
1956	1921	20191023	22.15	142.2	28.5228	49	0.000453151	5.95389	1.9668e-06	17.0432	4.69449	0.145958	0.08989	2019
1957	1923	20191102	13.075	158	10.8264	15.75	0.00013681	6.83066	1.64759e-06	-10.126	2.66612	0.27874	0.0468	2019
1958	1923	20191103	15.675	154.45	15.9716	22.75	0.00023693	3.56075	3.22351e-06	-4.24451	2.51215	0.198009	0.05577	2019
1959	1923	20191104	17.975	152.925	22.3573	39	0.00036796	3.39996	1.61775e-06	-9.28245	2.75747	0.211863	0.07417	2019
1960	1923	20191105	19.75	151.1	30.1092	60	0.0003082	2.91838	4.16258e-06	10.3455	3.46436	0.391063	0.09778	2019
1961	1923	20191106	21.45	150.65	33.6116	59.25	0.000358812	2.78961	2.8203e-06	14.193	4.43536	0.22797	0.09901	2019
1962	1925	20191112	16.45	158.4	9.75951	19	6.74845e-05	7.95378	1.49163e-06	-6.68122	2.94914	0.265126	0.04564	2019
1963	1925	20191113	16.925	153.925	14.0726	24.5	0.000172877	7.67174	3.25459e-06	-2.30001	2.5089	0.355734	0.05675	2019
1964	1925	20191114	17.5	147.5	15.3353	29.5	0.000193977	7.96414	-1.3532e-06	24.1187	2.68222	0.169838	0.05109	2019
1965	1925	20191115	20.675	142.775	22.3674	48	0.000260703	6.63339	4.48192e-07	-1.50447	4.40478	0.314118	0.08351	2019
1966	1925	20191118	22.3	157.7	10.708	13	2.44437e-05	6.7326	1.29327e-06	-7.95442	3.38584	0.245471	0.04305	2019
1967	1926	20191111	12.725	133.5	6.27306	13	3.81184e-05	3.79357	1.15883e-06	-5.98519	1.95459	0.228784	0.03522	2019
1968	1926	20191112	12	131.025	6.75568	13.5	4.8055e-05	4.2294	-2.16425e-09	1.5684	1.54992	0.413905	0.03902	2019
1969	1926	20191113	13.15	128.15	6.25274	15	3.72086e-05	4.00142	9.8011e-07	0.109676	1.17671	0.166742	0.0303	2019
1970	1927	20191118	12.075	137.575	7.82622	13	3.7721e-05	9.35455	3.6807e-07	8.96137	1.86655	0.321534	0.03491	2019
1971	1927	20191119	14.2	130.575	8.83058	14	6.04445e-05	7.82536	8.68414e-07	2.979	1.88946	0.217021	0.03488	2019
1972	1927	20191120	17.15	127.5	11.4511	18	0.000101323	7.73915	2.69716e-06	8.28323	1.42647	0.213964	0.0387	2019
1973	1928	20191125	9.25	152.3	5.37911	14	3.73639e-05	9.17545	3.55445e-07	-2.13935	0.745669	0.12876	0.02374	2019
1974	1928	20191126	11.15	146.6	10.9098	18.5	0.000132297	9.94619	1.68359e-06	11.8177	0.902013	0.29308	0.03826	2019
1975	1928	20191127	11.625	140.7	16.3331	26	0.000389346	4.15469	2.49271e-06	-3.89138	1.84279	0.322199	0.06348	2019
1976	1928	20191128	13.125	138.375	16.3006	30	0.000303958	3.51299	3.03438e-06	-4.49353	1.86689	0.250686	0.06122	2019
1977	1928	20191129	14.35	137.225	16.7388	30	0.000297801	2.96011	5.78151e-06	5.32776	1.89264	0.466914	0.06958	2019
1978	1928	20191130	13.575	134.275	17.0156	31.5	0.00034007	6.3203	3.18757e-06	18.5805	1.96774	0.42938	0.06728	2019
1979	1928	20191201	13.15	129.475	19.9203	37	0.00045836	5.68423	2.98445e-06	14.411	1.35378	0.38176	0.07236	2019
1980	1929	20191220	5	146.167	6.58169	13	3.94329e-05	6.33218	2.41846e-07	5.92669	0.666462	0.420117	0.03367	2019
1981	1929	20191221	5.775	141.85	8.78332	14	0.000145615	6.80842	5.58435e-06	9.6234	1.28438	0.409077	0.04412	2019
1982	1929	20191222	8.175	137.225	11.4165	18.5	0.000181344	7.49285	2.27642e-06	5.76534	1.23839	0.222367	0.04119	2019
1983	1929	20191223	10.2	131.575	13.5153	22.75	0.00022301	7.38344	1.77312e-06	2.93396	1.58807	0.349954	0.05186	2019
1984	1929	20191224	10.8	128	22.0698	30	0.000583974	8.10077	2.7925e-06	-0.108595	1.35952	0.313317	0.0716	2019
